# Supplementary material for: TRESK is a key regulator of nocturnal suprachiasmatic nucleus dynamics and light adaptive responses
Source: Nat Commun. 2020 Sep 14;11:4614. doi: 10.1038/s41467-020-17978-9 (PMC7490422; doi:10.1038/s41467-020-17978-9)
Supplement: Supplementary file 3 — Source Data [file 41467_2020_17978_MOESM3_ESM.xlsx]

## Sheet: FIg 1b
Figure 1b
	Normalized expression
ZT	Per1
2	-0.439305	-0.511639	-0.530214
6	0.560695	0.488361	0.376285
10	-0.04423439*	0.34082	0.469786
14	0.151901	-0.155685	-0.0871112
18	-0.217355	-0.106337	-0.0892043
22	-0.0117024	-0.0555194	-0.139541
26	-0.439305	-0.511639	-0.530214
ZT	Per2
2	-0.321584	-0.428481	-0.429252
6	-0.135377	0.571519	0.164755
10	0.678416	-0.3224988*	0.111371
14	0.0653895	0.453608	0.566066
18	-0.0166028	-0.083391	0.0209943
22	-0.270243	-0.190756	-0.433934
26	-0.321584	-0.428481	-0.429252
ZT	Tresk
2	-0.135946	0.0657705	-0.624379
6	-0.409781	-0.580893	0.327457795*
10	0.590219	0.419107	0.375621
14	0.292549	0.350456	0.241311
18	-0.0368997	0.0364858	0.202582
22	-0.300141	-0.290927	-0.522592
26	-0.135946	0.0657705	-0.624379

## Sheet: Fig 1b_clock
Figure 1b_clock
Min and Max form spline in Prism						Splines	ZT	TASK-3	Per2	Clock	TRESK	Per1
	Min	ZT	Max	ZT			2	0.00713333	0.0164	0.0238667	0.000300667	0.000534667
Per1	0.0005347	2	0.001909	6.6			2.02002	0.00713049	0.0164124	0.0239075	0.00029993	0.00054382
Per2	0.00855	22	0.0257196	10			2.04004	0.00712765	0.0164248	0.0239483	0.000299193	0.000552974
Clock	0.0199	9	0.04103	14.6			2.06006	0.0071248	0.0164372	0.023989	0.000298456	0.000562126
TRESK	0.0002308	5	0.0005072	11			2.08008	0.00712195	0.0164496	0.0240298	0.00029772	0.000571278
TASK-3	0.002609	10	0.008765	17.5			2.1001	0.0071191	0.016462	0.0240706	0.000296984	0.000580428
							2.12012	0.00711625	0.0164744	0.0241113	0.000296248	0.000589577
							2.14014	0.00711339	0.0164868	0.024152	0.000295513	0.000598723
							2.16016	0.00711053	0.0164992	0.0241927	0.000294778	0.000607866
							2.18018	0.00710767	0.0165116	0.0242334	0.000294044	0.000617007
							2.2002	0.0071048	0.0165241	0.024274	0.00029331	0.000626144
							2.22022	0.00710192	0.0165365	0.0243146	0.000292578	0.000635278
							2.24024	0.00709903	0.016549	0.0243551	0.000291846	0.000644408
							2.26026	0.00709614	0.0165614	0.0243956	0.000291114	0.000653534
							2.28028	0.00709324	0.0165739	0.0244361	0.000290384	0.000662654
							2.3003	0.00709033	0.0165864	0.0244765	0.000289655	0.00067177
							2.32032	0.00708741	0.0165989	0.0245168	0.000288927	0.00068088
							2.34034	0.00708448	0.0166114	0.0245571	0.0002882	0.000689985
							2.36036	0.00708154	0.0166239	0.0245973	0.000287474	0.000699083
							2.38038	0.00707859	0.0166365	0.0246375	0.00028675	0.000708175
							2.4004	0.00707563	0.0166491	0.0246776	0.000286027	0.00071726
							2.42042	0.00707266	0.0166616	0.0247176	0.000285305	0.000726338
							2.44044	0.00706967	0.0166742	0.0247575	0.000284585	0.000735408
							2.46046	0.00706667	0.0166869	0.0247974	0.000283867	0.00074447
							2.48048	0.00706365	0.0166995	0.0248371	0.00028315	0.000753524
							2.5005	0.00706062	0.0167122	0.0248768	0.000282435	0.000762569
							2.52052	0.00705757	0.0167249	0.0249164	0.000281722	0.000771605
							2.54054	0.00705451	0.0167376	0.0249559	0.000281011	0.000780631
							2.56056	0.00705143	0.0167503	0.0249952	0.000280302	0.000789648
							2.58058	0.00704833	0.0167631	0.0250345	0.000279594	0.000798655
							2.6006	0.00704522	0.0167759	0.0250737	0.000278889	0.000807651
							2.62062	0.00704208	0.0167887	0.0251127	0.000278186	0.000816636
							2.64064	0.00703893	0.0168016	0.0251517	0.000277486	0.00082561
							2.66066	0.00703575	0.0168144	0.0251905	0.000276787	0.000834573
							2.68068	0.00703256	0.0168273	0.0252292	0.000276091	0.000843523
							2.7007	0.00702934	0.0168403	0.0252677	0.000275398	0.000852461
							2.72072	0.00702611	0.0168533	0.0253062	0.000274707	0.000861387
							2.74074	0.00702285	0.0168663	0.0253445	0.000274019	0.000870299
							2.76076	0.00701956	0.0168793	0.0253826	0.000273333	0.000879199
							2.78078	0.00701626	0.0168924	0.0254206	0.00027265	0.000888084
							2.8008	0.00701292	0.0169055	0.0254585	0.00027197	0.000896955
							2.82082	0.00700957	0.0169186	0.0254962	0.000271293	0.000905812
							2.84084	0.00700619	0.0169318	0.0255338	0.000270619	0.000914654
							2.86086	0.00700278	0.016945	0.0255712	0.000269948	0.00092348
							2.88088	0.00699934	0.0169583	0.0256085	0.00026928	0.000932291
							2.9009	0.00699588	0.0169716	0.0256455	0.000268616	0.000941086
							2.92092	0.00699239	0.016985	0.0256825	0.000267954	0.000949865
							2.94094	0.00698887	0.0169983	0.0257192	0.000267296	0.000958627
							2.96096	0.00698532	0.0170118	0.0257558	0.000266642	0.000967372
							2.98098	0.00698174	0.0170252	0.0257921	0.00026599	0.0009761
							3.001	0.00697813	0.0170388	0.0258284	0.000265343	0.00098481
							3.02102	0.00697449	0.0170523	0.0258644	0.000264699	0.000993502
							3.04104	0.00697081	0.0170659	0.0259002	0.000264059	0.00100218
							3.06106	0.00696711	0.0170796	0.0259358	0.000263422	0.00101083
							3.08108	0.00696337	0.0170933	0.0259712	0.00026279	0.00101947
							3.1011	0.0069596	0.0171071	0.0260065	0.000262161	0.00102808
							3.12112	0.00695579	0.0171209	0.0260415	0.000261537	0.00103668
							3.14114	0.00695195	0.0171347	0.0260763	0.000260916	0.00104525
							3.16116	0.00694807	0.0171487	0.0261109	0.0002603	0.00105381
							3.18118	0.00694415	0.0171626	0.0261453	0.000259688	0.00106234
							3.2012	0.0069402	0.0171766	0.0261794	0.00025908	0.00107085
							3.22122	0.00693621	0.0171907	0.0262134	0.000258476	0.00107934
							3.24124	0.00693219	0.0172049	0.0262471	0.000257877	0.00108781
							3.26126	0.00692812	0.017219	0.0262806	0.000257283	0.00109626
							3.28128	0.00692402	0.0172333	0.0263138	0.000256693	0.00110468
							3.3013	0.00691987	0.0172476	0.0263468	0.000256108	0.00111308
							3.32132	0.00691569	0.017262	0.0263795	0.000255527	0.00112146
							3.34134	0.00691146	0.0172764	0.026412	0.000254952	0.00112981
							3.36136	0.00690719	0.0172909	0.0264443	0.000254381	0.00113814
							3.38138	0.00690288	0.0173054	0.0264763	0.000253815	0.00114644
							3.4014	0.00689852	0.0173201	0.026508	0.000253254	0.00115472
							3.42142	0.00689413	0.0173347	0.0265395	0.000252698	0.00116298
							3.44144	0.00688968	0.0173495	0.0265707	0.000252148	0.0011712
							3.46146	0.00688519	0.0173643	0.0266017	0.000251603	0.00117941
							3.48148	0.00688066	0.0173792	0.0266323	0.000251063	0.00118758
							3.5015	0.00687608	0.0173941	0.0266627	0.000250528	0.00119573
							3.52152	0.00687145	0.0174091	0.0266928	0.000249999	0.00120385
							3.54154	0.00686678	0.0174242	0.0267227	0.000249475	0.00121194
							3.56156	0.00686206	0.0174394	0.0267522	0.000248957	0.00122001
							3.58158	0.00685728	0.0174546	0.0267814	0.000248445	0.00122805
							3.6016	0.00685246	0.0174699	0.0268104	0.000247939	0.00123606
							3.62162	0.00684759	0.0174853	0.026839	0.000247438	0.00124404
							3.64164	0.00684267	0.0175007	0.0268674	0.000246943	0.00125199
							3.66166	0.0068377	0.0175163	0.0268954	0.000246454	0.00125991
							3.68168	0.00683267	0.0175319	0.0269231	0.000245972	0.0012678
							3.7017	0.0068276	0.0175475	0.0269505	0.000245495	0.00127566
							3.72172	0.00682246	0.0175633	0.0269776	0.000245024	0.00128349
							3.74174	0.00681728	0.0175791	0.0270044	0.00024456	0.00129129
							3.76176	0.00681204	0.0175951	0.0270308	0.000244102	0.00129905
							3.78178	0.00680675	0.017611	0.027057	0.000243651	0.00130679
							3.8018	0.0068014	0.0176271	0.0270827	0.000243206	0.00131449
							3.82182	0.00679599	0.0176433	0.0271082	0.000242768	0.00132216
							3.84184	0.00679053	0.0176595	0.0271333	0.000242336	0.0013298
							3.86186	0.00678501	0.0176759	0.027158	0.000241911	0.0013374
							3.88188	0.00677943	0.0176923	0.0271824	0.000241493	0.00134497
							3.9019	0.00677379	0.0177088	0.0272065	0.000241081	0.00135251
							3.92192	0.00676809	0.0177254	0.0272302	0.000240677	0.00136001
							3.94194	0.00676234	0.0177421	0.0272535	0.000240279	0.00136748
							3.96196	0.00675652	0.0177588	0.0272765	0.000239889	0.00137491
							3.98198	0.00675064	0.0177757	0.0272991	0.000239506	0.00138231
							4.002	0.0067447	0.0177926	0.0273213	0.00023913	0.00138967
							4.02202	0.00673869	0.0178097	0.0273432	0.000238761	0.00139699
							4.04204	0.00673263	0.0178268	0.0273647	0.000238399	0.00140428
							4.06206	0.0067265	0.017844	0.0273858	0.000238045	0.00141153
							4.08208	0.0067203	0.0178614	0.0274065	0.000237699	0.00141874
							4.1021	0.00671404	0.0178788	0.0274268	0.00023736	0.00142592
							4.12212	0.00670772	0.0178963	0.0274468	0.000237029	0.00143306
							4.14214	0.00670132	0.0179139	0.0274663	0.000236705	0.00144016
							4.16216	0.00669486	0.0179316	0.0274854	0.00023639	0.00144722
							4.18218	0.00668834	0.0179494	0.0275041	0.000236082	0.00145424
							4.2022	0.00668174	0.0179674	0.0275225	0.000235782	0.00146122
							4.22222	0.00667508	0.0179854	0.0275404	0.00023549	0.00146816
							4.24224	0.00666834	0.0180035	0.0275578	0.000235206	0.00147506
							4.26226	0.00666154	0.0180217	0.0275749	0.000234931	0.00148192
							4.28228	0.00665467	0.01804	0.0275916	0.000234663	0.00148875
							4.3023	0.00664772	0.0180585	0.0276078	0.000234404	0.00149552
							4.32232	0.0066407	0.018077	0.0276236	0.000234154	0.00150226
							4.34234	0.00663361	0.0180956	0.0276389	0.000233911	0.00150896
							4.36236	0.00662645	0.0181144	0.0276538	0.000233678	0.00151561
							4.38238	0.00661921	0.0181332	0.0276683	0.000233452	0.00152222
							4.4024	0.0066119	0.0181522	0.0276823	0.000233236	0.00152879
							4.42242	0.00660451	0.0181713	0.0276959	0.000233028	0.00153531
							4.44244	0.00659705	0.0181905	0.027709	0.000232829	0.00154179
							4.46246	0.00658951	0.0182098	0.0277217	0.000232639	0.00154823
							4.48248	0.0065819	0.0182292	0.0277339	0.000232458	0.00155462
							4.5025	0.0065742	0.0182487	0.0277456	0.000232286	0.00156096
							4.52252	0.00656643	0.0182684	0.0277569	0.000232124	0.00156726
							4.54254	0.00655858	0.0182881	0.0277677	0.00023197	0.00157352
							4.56256	0.00655065	0.018308	0.027778	0.000231826	0.00157973
							4.58258	0.00654264	0.018328	0.0277878	0.00023169	0.00158589
							4.6026	0.00653455	0.0183481	0.0277972	0.000231565	0.00159201
							4.62262	0.00652638	0.0183683	0.0278061	0.000231449	0.00159808
							4.64264	0.00651812	0.0183887	0.0278144	0.000231342	0.0016041
							4.66266	0.00650979	0.0184092	0.0278223	0.000231245	0.00161007
							4.68268	0.00650137	0.0184298	0.0278297	0.000231157	0.001616
							4.7027	0.00649286	0.0184505	0.0278366	0.00023108	0.00162187
							4.72272	0.00648428	0.0184713	0.027843	0.000231012	0.0016277
							4.74274	0.0064756	0.0184923	0.0278488	0.000230954	0.00163348
							4.76276	0.00646684	0.0185134	0.0278542	0.000230906	0.00163921
							4.78278	0.006458	0.0185346	0.027859	0.000230869	0.00164489
							4.8028	0.00644907	0.018556	0.0278633	0.000230841	0.00165052
							4.82282	0.00644004	0.0185775	0.0278671	0.000230823	0.00165609
							4.84284	0.00643094	0.0185991	0.0278704	0.000230816	0.00166162
							4.86286	0.00642174	0.0186208	0.0278731	0.000230819	0.0016671
							4.88288	0.00641245	0.0186427	0.0278753	0.000230833	0.00167252
							4.9029	0.00640308	0.0186647	0.0278769	0.000230857	0.00167789
							4.92292	0.00639361	0.0186868	0.027878	0.000230892	0.00168321
							4.94294	0.00638405	0.0187091	0.0278786	0.000230937	0.00168848
							4.96296	0.0063744	0.0187315	0.0278786	0.000230993	0.00169369
							4.98298	0.00636466	0.0187541	0.0278781	0.00023106	0.00169885
							5.003	0.00635482	0.0187767	0.027877	0.000231138	0.00170395
							5.02302	0.00634489	0.0187996	0.0278753	0.000231226	0.001709
							5.04304	0.00633486	0.0188225	0.0278731	0.000231326	0.001714
							5.06306	0.00632474	0.0188456	0.0278703	0.000231436	0.00171894
							5.08308	0.00631453	0.0188689	0.0278669	0.000231558	0.00172383
							5.1031	0.00630421	0.0188922	0.0278629	0.000231691	0.00172866
							5.12312	0.0062938	0.0189158	0.0278584	0.000231836	0.00173343
							5.14314	0.0062833	0.0189394	0.0278533	0.000231991	0.00173815
							5.16316	0.00627269	0.0189632	0.0278476	0.000232158	0.00174281
							5.18318	0.00626199	0.0189872	0.0278413	0.000232337	0.00174741
							5.2032	0.00625118	0.0190113	0.0278344	0.000232527	0.00175196
							5.22322	0.00624028	0.0190356	0.0278269	0.000232729	0.00175644
							5.24324	0.00622928	0.01906	0.0278188	0.000232943	0.00176087
							5.26326	0.00621817	0.0190845	0.02781	0.000233168	0.00176524
							5.28328	0.00620696	0.0191092	0.0278007	0.000233406	0.00176956
							5.3033	0.00619565	0.0191341	0.0277908	0.000233655	0.00177381
							5.32332	0.00618424	0.0191591	0.0277802	0.000233916	0.001778
							5.34334	0.00617272	0.0191842	0.0277691	0.00023419	0.00178213
							5.36336	0.0061611	0.0192095	0.0277573	0.000234475	0.0017862
							5.38338	0.00614937	0.019235	0.0277448	0.000234773	0.00179021
							5.4034	0.00613754	0.0192606	0.0277318	0.000235083	0.00179416
							5.42342	0.0061256	0.0192864	0.0277181	0.000235406	0.00179805
							5.44344	0.00611355	0.0193123	0.0277037	0.000235741	0.00180188
							5.46346	0.0061014	0.0193384	0.0276887	0.000236088	0.00180564
							5.48348	0.00608914	0.0193647	0.0276731	0.000236449	0.00180934
							5.5035	0.00607676	0.0193911	0.0276568	0.000236821	0.00181298
							5.52352	0.00606428	0.0194177	0.0276398	0.000237207	0.00181656
							5.54354	0.00605169	0.0194444	0.0276222	0.000237605	0.00182007
							5.56356	0.00603899	0.0194713	0.027604	0.000238017	0.00182351
							5.58358	0.00602618	0.0194984	0.027585	0.000238441	0.0018269
							5.6036	0.00601325	0.0195256	0.0275654	0.000238878	0.00183021
							5.62362	0.00600022	0.019553	0.0275451	0.000239329	0.00183346
							5.64364	0.00598706	0.0195805	0.0275242	0.000239793	0.00183665
							5.66366	0.0059738	0.0196083	0.0275025	0.000240269	0.00183977
							5.68368	0.00596042	0.0196362	0.0274802	0.00024076	0.00184283
							5.7037	0.00594693	0.0196642	0.0274572	0.000241263	0.00184581
							5.72372	0.00593332	0.0196925	0.0274335	0.000241781	0.00184873
							5.74374	0.00591959	0.0197209	0.027409	0.000242311	0.00185159
							5.76376	0.00590574	0.0197494	0.0273839	0.000242856	0.00185437
							5.78378	0.00589178	0.0197782	0.0273581	0.000243414	0.00185709
							5.8038	0.0058777	0.0198071	0.0273316	0.000243985	0.00185974
							5.82382	0.00586351	0.0198362	0.0273043	0.000244571	0.00186232
							5.84384	0.00584919	0.0198655	0.0272764	0.000245171	0.00186483
							5.86386	0.00583475	0.019895	0.0272477	0.000245784	0.00186727
							5.88388	0.00582019	0.0199246	0.0272183	0.000246412	0.00186964
							5.9039	0.00580551	0.0199544	0.0271882	0.000247054	0.00187194
							5.92392	0.00579071	0.0199844	0.0271573	0.00024771	0.00187417
							5.94394	0.00577578	0.0200146	0.0271257	0.00024838	0.00187633
							5.96396	0.00576073	0.0200449	0.0270934	0.000249065	0.00187842
							5.98398	0.00574556	0.0200754	0.0270603	0.000249764	0.00188044
							6.004	0.00573026	0.0201062	0.0270265	0.000250477	0.00188238
							6.02402	0.00571484	0.0201371	0.0269919	0.000251205	0.00188426
							6.04404	0.0056993	0.0201681	0.0269566	0.000251948	0.00188606
							6.06406	0.00568363	0.0201994	0.0269206	0.000252704	0.00188778
							6.08408	0.00566785	0.0202308	0.0268839	0.000253475	0.00188944
							6.1041	0.00565195	0.0202624	0.0268464	0.00025426	0.00189103
							6.12412	0.00563593	0.0202942	0.0268083	0.000255059	0.00189255
							6.14414	0.0056198	0.0203261	0.0267695	0.000255871	0.001894
							6.16416	0.00560356	0.0203582	0.02673	0.000256696	0.00189538
							6.18418	0.00558721	0.0203905	0.0266899	0.000257536	0.00189669
							6.2042	0.00557075	0.0204229	0.0266492	0.000258388	0.00189793
							6.22422	0.00555418	0.0204554	0.0266078	0.000259253	0.0018991
							6.24424	0.00553751	0.0204882	0.0265658	0.000260131	0.00190021
							6.26426	0.00552074	0.020521	0.0265231	0.000261022	0.00190125
							6.28428	0.00550386	0.020554	0.0264799	0.000261926	0.00190223
							6.3043	0.00548689	0.0205871	0.0264361	0.000262842	0.00190314
							6.32432	0.00546982	0.0206204	0.0263917	0.000263771	0.00190398
							6.34434	0.00545266	0.0206538	0.0263468	0.000264711	0.00190476
							6.36436	0.0054354	0.0206873	0.0263013	0.000265664	0.00190548
							6.38438	0.00541805	0.020721	0.0262553	0.000266628	0.00190613
							6.4044	0.00540061	0.0207548	0.0262087	0.000267605	0.00190672
							6.42442	0.00538309	0.0207887	0.0261617	0.000268593	0.00190724
							6.44444	0.00536547	0.0208227	0.0261141	0.000269592	0.00190771
							6.46446	0.00534778	0.0208568	0.026066	0.000270602	0.00190811
							6.48448	0.00533	0.0208911	0.0260175	0.000271624	0.00190845
							6.5045	0.00531214	0.0209254	0.0259685	0.000272657	0.00190873
							6.52452	0.00529421	0.0209599	0.025919	0.000273701	0.00190894
							6.54454	0.00527619	0.0209944	0.0258691	0.000274755	0.0019091
							6.56456	0.0052581	0.0210291	0.0258188	0.00027582	0.0019092
							6.58458	0.00523994	0.0210638	0.025768	0.000276895	0.00190924
							6.6046	0.00522171	0.0210987	0.0257168	0.000277981	0.00190922
							6.62462	0.00520341	0.0211336	0.0256652	0.000279076	0.00190915
							6.64464	0.00518504	0.0211686	0.0256133	0.000280182	0.00190901
							6.66466	0.00516661	0.0212037	0.0255609	0.000281298	0.00190882
							6.68468	0.00514811	0.0212388	0.0255082	0.000282423	0.00190857
							6.7047	0.00512955	0.0212741	0.0254552	0.000283558	0.00190827
							6.72472	0.00511093	0.0213094	0.0254018	0.000284702	0.00190791
							6.74474	0.00509226	0.0213448	0.0253481	0.000285855	0.00190749
							6.76476	0.00507352	0.0213803	0.025294	0.000287018	0.00190702
							6.78478	0.00505474	0.0214158	0.0252397	0.000288189	0.0019065
							6.8048	0.0050359	0.0214513	0.025185	0.000289369	0.00190592
							6.82482	0.00501701	0.021487	0.0251301	0.000290558	0.00190529
							6.84484	0.00499807	0.0215227	0.0250749	0.000291755	0.0019046
							6.86486	0.00497908	0.0215584	0.0250194	0.000292961	0.00190386
							6.88488	0.00496005	0.0215942	0.0249637	0.000294175	0.00190307
							6.9049	0.00494097	0.02163	0.0249078	0.000295397	0.00190223
							6.92492	0.00492186	0.0216659	0.0248516	0.000296627	0.00190134
							6.94494	0.0049027	0.0217018	0.0247953	0.000297865	0.0019004
							6.96496	0.00488351	0.0217377	0.0247387	0.00029911	0.00189941
							6.98498	0.00486428	0.0217737	0.0246819	0.000300363	0.00189837
							7.00501	0.00484501	0.0218097	0.024625	0.000301623	0.00189727
							7.02503	0.00482572	0.0218457	0.0245678	0.00030289	0.00189613
							7.04505	0.00480639	0.0218817	0.0245106	0.000304164	0.00189495
							7.06507	0.00478704	0.0219178	0.0244532	0.000305445	0.00189371
							7.08509	0.00476766	0.0219539	0.0243956	0.000306733	0.00189243
							7.10511	0.00474825	0.0219899	0.0243379	0.000308028	0.0018911
							7.12513	0.00472882	0.022026	0.0242802	0.000309329	0.00188972
							7.14515	0.00470937	0.0220621	0.0242223	0.000310636	0.0018883
							7.16517	0.0046899	0.0220982	0.0241643	0.00031195	0.00188683
							7.18519	0.00467042	0.0221343	0.0241063	0.000313269	0.00188532
							7.20521	0.00465092	0.0221704	0.0240482	0.000314594	0.00188376
							7.22523	0.0046314	0.0222065	0.0239901	0.000315925	0.00188216
							7.24525	0.00461187	0.0222426	0.0239319	0.000317262	0.00188052
							7.26527	0.00459234	0.0222787	0.0238737	0.000318604	0.00187883
							7.28529	0.00457279	0.0223147	0.0238154	0.000319951	0.0018771
							7.30531	0.00455324	0.0223508	0.0237572	0.000321304	0.00187533
							7.32533	0.00453368	0.0223868	0.023699	0.000322661	0.00187352
							7.34535	0.00451413	0.0224228	0.0236408	0.000324023	0.00187167
							7.36537	0.00449457	0.0224587	0.0235826	0.00032539	0.00186977
							7.38539	0.00447501	0.0224946	0.0235245	0.000326762	0.00186784
							7.40541	0.00445545	0.0225305	0.0234664	0.000328137	0.00186586
							7.42543	0.0044359	0.0225664	0.0234084	0.000329517	0.00186385
							7.44545	0.00441636	0.0226022	0.0233504	0.000330901	0.0018618
							7.46547	0.00439682	0.0226379	0.0232926	0.00033229	0.0018597
							7.48549	0.0043773	0.0226736	0.0232348	0.000333681	0.00185758
							7.50551	0.00435779	0.0227093	0.0231772	0.000335077	0.00185541
							7.52553	0.00433829	0.0227449	0.0231197	0.000336476	0.00185321
							7.54555	0.00431881	0.0227804	0.0230623	0.000337878	0.00185097
							7.56557	0.00429934	0.0228159	0.0230051	0.000339284	0.00184869
							7.58559	0.0042799	0.0228513	0.022948	0.000340693	0.00184638
							7.60561	0.00426048	0.0228867	0.0228911	0.000342104	0.00184404
							7.62563	0.00424108	0.022922	0.0228344	0.000343519	0.00184166
							7.64565	0.0042217	0.0229572	0.0227778	0.000344936	0.00183925
							7.66567	0.00420235	0.0229923	0.0227215	0.000346355	0.0018368
							7.68569	0.00418303	0.0230274	0.0226654	0.000347777	0.00183432
							7.70571	0.00416375	0.0230623	0.0226095	0.000349201	0.0018318
							7.72573	0.00414449	0.0230972	0.0225539	0.000350627	0.00182926
							7.74575	0.00412527	0.023132	0.0224985	0.000352055	0.00182668
							7.76577	0.00410608	0.0231667	0.0224433	0.000353485	0.00182408
							7.78579	0.00408694	0.0232013	0.0223885	0.000354916	0.00182144
							7.80581	0.00406783	0.0232358	0.0223339	0.000356349	0.00181877
							7.82583	0.00404877	0.0232702	0.0222796	0.000357783	0.00181607
							7.84585	0.00402975	0.0233045	0.0222257	0.000359218	0.00181334
							7.86587	0.00401077	0.0233387	0.022172	0.000360654	0.00181059
							7.88589	0.00399184	0.0233728	0.0221187	0.000362091	0.0018078
							7.90591	0.00397296	0.0234067	0.0220658	0.000363529	0.00180499
							7.92593	0.00395414	0.0234406	0.0220131	0.000364967	0.00180215
							7.94595	0.00393536	0.0234743	0.0219609	0.000366406	0.00179928
							7.96597	0.00391664	0.0235079	0.021909	0.000367845	0.00179639
							7.98599	0.00389798	0.0235413	0.0218575	0.000369284	0.00179347
							8.00601	0.00387937	0.0235747	0.0218065	0.000370723	0.00179052
							8.02603	0.00386083	0.0236079	0.0217558	0.000372162	0.00178755
							8.04605	0.00384235	0.0236409	0.0217056	0.0003736	0.00178456
							8.06607	0.00382393	0.0236739	0.0216558	0.000375038	0.00178154
							8.08609	0.00380558	0.0237066	0.0216064	0.000376476	0.0017785
							8.10611	0.00378729	0.0237393	0.0215575	0.000377913	0.00177543
							8.12613	0.00376908	0.0237718	0.0215091	0.000379349	0.00177234
							8.14615	0.00375093	0.0238041	0.0214612	0.000380783	0.00176923
							8.16617	0.00373286	0.0238363	0.0214137	0.000382217	0.0017661
							8.18619	0.00371487	0.0238683	0.0213668	0.000383649	0.00176295
							8.20621	0.00369695	0.0239001	0.0213204	0.00038508	0.00175977
							8.22623	0.00367911	0.0239318	0.0212745	0.000386509	0.00175658
							8.24625	0.00366135	0.0239633	0.0212291	0.000387937	0.00175337
							8.26627	0.00364368	0.0239947	0.0211843	0.000389362	0.00175013
							8.28629	0.00362608	0.0240258	0.0211401	0.000390785	0.00174688
							8.30631	0.00360858	0.0240568	0.0210964	0.000392207	0.00174361
							8.32633	0.00359116	0.0240876	0.0210533	0.000393625	0.00174032
							8.34635	0.00357383	0.0241183	0.0210109	0.000395041	0.00173702
							8.36637	0.0035566	0.0241487	0.020969	0.000396455	0.00173369
							8.38639	0.00353946	0.0241789	0.0209278	0.000397866	0.00173035
							8.40641	0.00352241	0.024209	0.0208872	0.000399274	0.001727
							8.42643	0.00350546	0.0242388	0.0208472	0.000400678	0.00172363
							8.44645	0.00348861	0.0242685	0.0208079	0.00040208	0.00172024
							8.46647	0.00347186	0.0242979	0.0207693	0.000403478	0.00171684
							8.48649	0.00345522	0.0243272	0.0207313	0.000404872	0.00171342
							8.50651	0.00343868	0.0243562	0.020694	0.000406263	0.00170999
							8.52653	0.00342224	0.024385	0.0206575	0.00040765	0.00170655
							8.54655	0.00340592	0.0244136	0.0206216	0.000409033	0.0017031
							8.56657	0.0033897	0.024442	0.0205865	0.000410411	0.00169963
							8.58659	0.0033736	0.0244702	0.0205521	0.000411786	0.00169615
							8.60661	0.00335761	0.0244981	0.0205185	0.000413156	0.00169266
							8.62663	0.00334174	0.0245258	0.0204856	0.000414521	0.00168916
							8.64665	0.00332598	0.0245533	0.0204535	0.000415882	0.00168565
							8.66667	0.00331034	0.0245805	0.0204222	0.000417238	0.00168213
							8.68669	0.00329483	0.0246075	0.0203917	0.000418589	0.0016786
							8.70671	0.00327944	0.0246342	0.020362	0.000419935	0.00167506
							8.72673	0.00326417	0.0246607	0.0203331	0.000421275	0.00167151
							8.74675	0.00324903	0.024687	0.0203051	0.00042261	0.00166795
							8.76677	0.00323402	0.024713	0.0202778	0.000423939	0.00166439
							8.78679	0.00321914	0.0247388	0.0202515	0.000425263	0.00166082
							8.80681	0.00320439	0.0247642	0.020226	0.00042658	0.00165724
							8.82683	0.00318978	0.0247895	0.0202014	0.000427892	0.00165366
							8.84685	0.0031753	0.0248144	0.0201776	0.000429197	0.00165007
							8.86687	0.00316096	0.0248391	0.0201548	0.000430496	0.00164648
							8.88689	0.00314676	0.0248636	0.0201329	0.000431789	0.00164288
							8.90691	0.00313271	0.0248877	0.0201119	0.000433075	0.00163927
							8.92693	0.00311879	0.0249116	0.0200918	0.000434354	0.00163567
							8.94695	0.00310502	0.0249352	0.0200727	0.000435626	0.00163206
							8.96697	0.0030914	0.0249585	0.0200546	0.000436891	0.00162844
							8.98699	0.00307793	0.0249815	0.0200374	0.000438149	0.00162483
							9.00701	0.00306461	0.0250043	0.0200212	0.0004394	0.00162121
							9.02703	0.00305144	0.0250267	0.020006	0.000440643	0.00161759
							9.04705	0.00303843	0.0250489	0.0199918	0.000441878	0.00161397
							9.06707	0.00302557	0.0250707	0.0199786	0.000443106	0.00161035
							9.08709	0.00301287	0.0250923	0.0199664	0.000444325	0.00160673
							9.10711	0.00300034	0.0251135	0.0199553	0.000445537	0.00160312
							9.12713	0.00298796	0.0251345	0.0199453	0.00044674	0.0015995
							9.14715	0.00297575	0.0251551	0.0199362	0.000447935	0.00159588
							9.16717	0.0029637	0.0251754	0.0199283	0.000449121	0.00159226
							9.18719	0.00295182	0.0251954	0.0199215	0.000450298	0.00158865
							9.20721	0.00294012	0.025215	0.0199157	0.000451467	0.00158504
							9.22723	0.00292858	0.0252344	0.0199111	0.000452627	0.00158144
							9.24725	0.00291721	0.0252534	0.0199076	0.000453777	0.00157783
							9.26727	0.00290602	0.0252721	0.0199052	0.000454919	0.00157424
							9.28729	0.00289501	0.0252904	0.019904	0.000456051	0.00157064
							9.30731	0.00288418	0.0253084	0.0199039	0.000457173	0.00156705
							9.32733	0.00287353	0.0253261	0.019905	0.000458285	0.00156347
							9.34735	0.00286306	0.0253434	0.0199072	0.000459388	0.00155989
							9.36737	0.00285277	0.0253604	0.0199107	0.000460481	0.00155632
							9.38739	0.00284267	0.025377	0.0199153	0.000461563	0.00155276
							9.40741	0.00283276	0.0253933	0.0199212	0.000462636	0.00154921
							9.42743	0.00282303	0.0254092	0.0199283	0.000463697	0.00154566
							9.44745	0.0028135	0.0254248	0.0199366	0.000464748	0.00154212
							9.46747	0.00280417	0.02544	0.0199462	0.000465789	0.00153859
							9.48749	0.00279503	0.0254548	0.0199571	0.000466818	0.00153507
							9.50751	0.00278608	0.0254693	0.0199692	0.000467837	0.00153156
							9.52753	0.00277734	0.0254834	0.0199826	0.000468844	0.00152806
							9.54755	0.00276879	0.0254971	0.0199973	0.00046984	0.00152457
							9.56757	0.00276045	0.0255104	0.0200133	0.000470824	0.0015211
							9.58759	0.00275231	0.0255234	0.0200306	0.000471797	0.00151763
							9.60761	0.00274438	0.025536	0.0200492	0.000472758	0.00151418
							9.62763	0.00273666	0.0255481	0.0200692	0.000473707	0.00151074
							9.64765	0.00272915	0.0255599	0.0200905	0.000474644	0.00150731
							9.66767	0.00272185	0.0255713	0.0201133	0.000475569	0.0015039
							9.68769	0.00271477	0.0255823	0.0201373	0.000476481	0.0015005
							9.70771	0.0027079	0.0255929	0.0201628	0.000477381	0.00149711
							9.72773	0.00270124	0.0256031	0.0201897	0.000478268	0.00149374
							9.74775	0.00269481	0.0256129	0.020218	0.000479142	0.00149039
							9.76777	0.0026886	0.0256223	0.0202477	0.000480004	0.00148705
							9.78779	0.00268261	0.0256312	0.0202788	0.000480852	0.00148373
							9.80781	0.00267685	0.0256398	0.0203114	0.000481687	0.00148043
							9.82783	0.00267131	0.0256479	0.0203454	0.000482509	0.00147714
							9.84785	0.002666	0.0256556	0.0203809	0.000483317	0.00147387
							9.86787	0.00266093	0.0256629	0.0204179	0.000484111	0.00147062
							9.88789	0.00265608	0.0256697	0.0204564	0.000484892	0.00146739
							9.90791	0.00265147	0.0256762	0.0204964	0.000485658	0.00146418
							9.92793	0.0026471	0.0256821	0.0205379	0.000486411	0.00146099
							9.94795	0.00264296	0.0256877	0.0205809	0.000487149	0.00145781
							9.96797	0.00263906	0.0256928	0.0206255	0.000487872	0.00145466
							9.98799	0.00263541	0.0256974	0.0206716	0.000488582	0.00145153
							10.008	0.002632	0.0257016	0.0207193	0.000489276	0.00144843
							10.028	0.00262883	0.0257054	0.0207685	0.000489956	0.00144534
							10.048	0.00262591	0.0257087	0.0208193	0.000490621	0.00144228
							10.0681	0.00262322	0.0257116	0.0208716	0.000491271	0.00143923
							10.0881	0.00262078	0.025714	0.0209254	0.000491907	0.00143621
							10.1081	0.00261858	0.025716	0.0209808	0.000492528	0.00143322
							10.1281	0.00261662	0.0257175	0.0210376	0.000493135	0.00143024
							10.1481	0.0026149	0.0257186	0.0210958	0.000493728	0.00142728
							10.1682	0.00261341	0.0257193	0.0211556	0.000494307	0.00142435
							10.1882	0.00261216	0.0257196	0.0212167	0.000494872	0.00142143
							10.2082	0.00261114	0.0257194	0.0212793	0.000495422	0.00141854
							10.2282	0.00261036	0.0257188	0.0213433	0.000495959	0.00141566
							10.2482	0.00260981	0.0257178	0.0214087	0.000496482	0.00141281
							10.2683	0.0026095	0.0257164	0.0214754	0.000496991	0.00140998
							10.2883	0.00260941	0.0257145	0.0215435	0.000497487	0.00140717
							10.3083	0.00260955	0.0257123	0.021613	0.000497969	0.00140438
							10.3283	0.00260993	0.0257096	0.0216837	0.000498438	0.00140161
							10.3483	0.00261053	0.0257065	0.0217558	0.000498894	0.00139885
							10.3684	0.00261135	0.0257031	0.0218292	0.000499336	0.00139612
							10.3884	0.0026124	0.0256992	0.0219038	0.000499765	0.00139341
							10.4084	0.00261368	0.0256949	0.0219797	0.000500181	0.00139072
							10.4284	0.00261518	0.0256902	0.0220569	0.000500584	0.00138804
							10.4484	0.0026169	0.0256852	0.0221352	0.000500974	0.00138539
							10.4685	0.00261885	0.0256797	0.0222148	0.000501351	0.00138275
							10.4885	0.00262101	0.0256739	0.0222956	0.000501716	0.00138014
							10.5085	0.0026234	0.0256676	0.0223775	0.000502068	0.00137754
							10.5285	0.002626	0.025661	0.0224607	0.000502407	0.00137496
							10.5485	0.00262882	0.0256541	0.0225449	0.000502734	0.0013724
							10.5686	0.00263185	0.0256467	0.0226303	0.000503049	0.00136986
							10.5886	0.00263511	0.0256389	0.0227169	0.000503351	0.00136734
							10.6086	0.00263857	0.0256308	0.0228045	0.000503642	0.00136483
							10.6286	0.00264225	0.0256224	0.0228932	0.00050392	0.00136234
							10.6486	0.00264614	0.0256135	0.022983	0.000504186	0.00135987
							10.6687	0.00265024	0.0256043	0.0230738	0.00050444	0.00135742
							10.6887	0.00265456	0.0255947	0.0231657	0.000504683	0.00135499
							10.7087	0.00265908	0.0255848	0.0232585	0.000504913	0.00135257
							10.7287	0.00266381	0.0255745	0.0233524	0.000505133	0.00135017
							10.7487	0.00266875	0.0255639	0.0234473	0.00050534	0.00134779
							10.7688	0.00267389	0.0255529	0.0235432	0.000505536	0.00134543
							10.7888	0.00267924	0.0255415	0.02364	0.000505721	0.00134308
							10.8088	0.00268479	0.0255299	0.0237377	0.000505895	0.00134075
							10.8288	0.00269054	0.0255178	0.0238364	0.000506057	0.00133843
							10.8488	0.0026965	0.0255055	0.023936	0.000506208	0.00133614
							10.8689	0.00270266	0.0254928	0.0240365	0.000506348	0.00133386
							10.8889	0.00270901	0.0254797	0.0241378	0.000506478	0.00133159
							10.9089	0.00271557	0.0254664	0.02424	0.000506596	0.00132934
							10.9289	0.00272232	0.0254527	0.0243431	0.000506704	0.00132711
							10.9489	0.00272927	0.0254387	0.024447	0.000506801	0.00132489
							10.969	0.00273642	0.0254243	0.0245517	0.000506888	0.00132269
							10.989	0.00274376	0.0254097	0.0246572	0.000506964	0.00132051
							11.009	0.00275129	0.0253947	0.0247635	0.000507029	0.00131834
							11.029	0.00275902	0.0253794	0.0248705	0.000507085	0.00131618
							11.049	0.00276694	0.0253638	0.0249783	0.00050713	0.00131404
							11.0691	0.00277505	0.0253478	0.0250869	0.000507165	0.00131192
							11.0891	0.00278335	0.0253316	0.0251961	0.000507191	0.00130981
							11.1091	0.00279183	0.0253151	0.0253061	0.000507206	0.00130771
							11.1291	0.00280051	0.0252982	0.0254167	0.000507211	0.00130564
							11.1491	0.00280937	0.0252811	0.0255281	0.000507207	0.00130357
							11.1692	0.00281841	0.0252637	0.02564	0.000507193	0.00130152
							11.1892	0.00282764	0.025246	0.0257526	0.000507169	0.00129948
							11.2092	0.00283706	0.0252279	0.0258659	0.000507136	0.00129746
							11.2292	0.00284665	0.0252096	0.0259797	0.000507094	0.00129545
							11.2492	0.00285643	0.025191	0.0260941	0.000507042	0.00129346
							11.2693	0.00286639	0.0251722	0.0262092	0.000506981	0.00129148
							11.2893	0.00287652	0.025153	0.0263247	0.000506911	0.00128951
							11.3093	0.00288684	0.0251336	0.0264408	0.000506832	0.00128756
							11.3293	0.00289733	0.0251139	0.0265575	0.000506745	0.00128562
							11.3493	0.002908	0.0250939	0.0266746	0.000506648	0.00128369
							11.3694	0.00291884	0.0250736	0.0267922	0.000506542	0.00128178
							11.3894	0.00292986	0.0250531	0.0269104	0.000506428	0.00127988
							11.4094	0.00294105	0.0250323	0.027029	0.000506305	0.00127799
							11.4294	0.00295241	0.0250113	0.027148	0.000506174	0.00127612
							11.4494	0.00296394	0.02499	0.0272675	0.000506034	0.00127426
							11.4695	0.00297564	0.0249684	0.0273873	0.000505886	0.00127241
							11.4895	0.00298752	0.0249466	0.0275076	0.00050573	0.00127057
							11.5095	0.00299956	0.0249245	0.0276283	0.000505566	0.00126874
							11.5295	0.00301176	0.0249022	0.0277493	0.000505394	0.00126693
							11.5495	0.00302413	0.0248797	0.0278707	0.000505213	0.00126513
							11.5696	0.00303667	0.0248569	0.0279924	0.000505025	0.00126334
							11.5896	0.00304937	0.0248338	0.0281145	0.000504829	0.00126156
							11.6096	0.00306223	0.0248105	0.0282368	0.000504626	0.0012598
							11.6296	0.00307526	0.024787	0.0283594	0.000504415	0.00125804
							11.6496	0.00308844	0.0247633	0.0284823	0.000504196	0.0012563
							11.6697	0.00310178	0.0247393	0.0286055	0.00050397	0.00125457
							11.6897	0.00311529	0.0247151	0.0287289	0.000503737	0.00125284
							11.7097	0.00312895	0.0246906	0.0288525	0.000503496	0.00125113
							11.7297	0.00314276	0.024666	0.0289764	0.000503249	0.00124943
							11.7497	0.00315674	0.0246411	0.0291004	0.000502994	0.00124775
							11.7698	0.00317086	0.024616	0.0292246	0.000502732	0.00124607
							11.7898	0.00318514	0.0245907	0.029349	0.000502464	0.0012444
							11.8098	0.00319957	0.0245652	0.0294735	0.000502188	0.00124274
							11.8298	0.00321416	0.0245395	0.0295981	0.000501906	0.00124109
							11.8498	0.00322889	0.0245136	0.0297229	0.000501618	0.00123945
							11.8699	0.00324377	0.0244874	0.0298477	0.000501323	0.00123783
							11.8899	0.00325881	0.0244611	0.0299727	0.000501021	0.00123621
							11.9099	0.00327398	0.0244346	0.0300977	0.000500713	0.0012346
							11.9299	0.00328931	0.0244079	0.0302227	0.000500399	0.001233
							11.9499	0.00330478	0.0243809	0.0303478	0.000500079	0.00123141
							11.97	0.00332039	0.0243538	0.0304729	0.000499753	0.00122983
							11.99	0.00333615	0.0243265	0.030598	0.000499421	0.00122826
							12.01	0.00335205	0.0242991	0.0307231	0.000499082	0.00122669
							12.03	0.00336809	0.0242714	0.0308481	0.000498739	0.00122514
							12.0501	0.00338426	0.0242436	0.0309731	0.000498389	0.00122359
							12.0701	0.00340058	0.0242156	0.0310981	0.000498034	0.00122206
							12.0901	0.00341704	0.0241874	0.031223	0.000497673	0.00122053
							12.1101	0.00343363	0.024159	0.0313477	0.000497307	0.00121901
							12.1301	0.00345036	0.0241305	0.0314724	0.000496936	0.00121749
							12.1502	0.00346722	0.0241018	0.0315969	0.000496559	0.00121599
							12.1702	0.00348422	0.0240729	0.0317213	0.000496177	0.00121449
							12.1902	0.00350135	0.0240439	0.0318456	0.00049579	0.001213
							12.2102	0.00351861	0.0240148	0.0319696	0.000495398	0.00121152
							12.2302	0.003536	0.0239854	0.0320935	0.000495001	0.00121005
							12.2503	0.00355353	0.023956	0.0322172	0.0004946	0.00120858
							12.2703	0.00357118	0.0239263	0.0323407	0.000494194	0.00120712
							12.2903	0.00358895	0.0238966	0.0324639	0.000493783	0.00120567
							12.3103	0.00360686	0.0238666	0.0325868	0.000493367	0.00120422
							12.3303	0.00362489	0.0238366	0.0327095	0.000492947	0.00120278
							12.3504	0.00364304	0.0238064	0.0328319	0.000492523	0.00120135
							12.3704	0.00366132	0.023776	0.032954	0.000492095	0.00119993
							12.3904	0.00367972	0.0237456	0.0330758	0.000491662	0.00119851
							12.4104	0.00369824	0.023715	0.0331973	0.000491225	0.00119709
							12.4304	0.00371688	0.0236842	0.0333184	0.000490785	0.00119569
							12.4505	0.00373564	0.0236534	0.0334391	0.00049034	0.00119428
							12.4705	0.00375452	0.0236224	0.0335595	0.000489892	0.00119289
							12.4905	0.00377352	0.0235913	0.0336795	0.00048944	0.0011915
							12.5105	0.00379263	0.0235601	0.033799	0.000488984	0.00119012
							12.5305	0.00381186	0.0235288	0.0339182	0.000488525	0.00118874
							12.5506	0.0038312	0.0234973	0.0340369	0.000488062	0.00118736
							12.5706	0.00385065	0.0234658	0.0341551	0.000487596	0.001186
							12.5906	0.00387022	0.0234341	0.0342728	0.000487127	0.00118463
							12.6106	0.0038899	0.0234024	0.0343901	0.000486654	0.00118327
							12.6306	0.00390969	0.0233705	0.0345068	0.000486179	0.00118192
							12.6507	0.00392958	0.0233386	0.0346231	0.0004857	0.00118057
							12.6707	0.00394959	0.0233065	0.0347387	0.000485219	0.00117923
							12.6907	0.0039697	0.0232744	0.0348539	0.000484734	0.00117789
							12.7107	0.00398992	0.0232421	0.0349684	0.000484247	0.00117655
							12.7307	0.00401024	0.0232098	0.0350824	0.000483758	0.00117522
							12.7508	0.00403066	0.0231774	0.0351958	0.000483265	0.00117389
							12.7708	0.00405119	0.0231449	0.0353085	0.000482771	0.00117257
							12.7908	0.00407182	0.0231123	0.0354206	0.000482274	0.00117125
							12.8108	0.00409255	0.0230797	0.0355321	0.000481774	0.00116994
							12.8308	0.00411339	0.0230469	0.0356429	0.000481273	0.00116862
							12.8509	0.00413431	0.0230141	0.035753	0.000480769	0.00116731
							12.8709	0.00415534	0.0229813	0.0358624	0.000480264	0.00116601
							12.8909	0.00417646	0.0229483	0.0359711	0.000479756	0.0011647
							12.9109	0.00419768	0.0229153	0.0360791	0.000479247	0.0011634
							12.9309	0.004219	0.0228823	0.0361863	0.000478736	0.00116211
							12.951	0.0042404	0.0228492	0.0362927	0.000478223	0.00116081
							12.971	0.0042619	0.022816	0.0363984	0.000477709	0.00115952
							12.991	0.00428349	0.0227828	0.0365033	0.000477193	0.00115823
							13.011	0.00430517	0.0227495	0.0366074	0.000476676	0.00115694
							13.031	0.00432695	0.0227162	0.0367106	0.000476157	0.00115566
							13.0511	0.0043488	0.0226828	0.036813	0.000475638	0.00115437
							13.0711	0.00437075	0.0226494	0.0369146	0.000475117	0.00115309
							13.0911	0.00439278	0.0226159	0.0370152	0.000474595	0.00115181
							13.1111	0.0044149	0.0225824	0.037115	0.000474073	0.00115053
							13.1311	0.0044371	0.0225489	0.0372139	0.000473549	0.00114926
							13.1512	0.00445938	0.0225154	0.0373118	0.000473025	0.00114798
							13.1712	0.00448175	0.0224818	0.0374089	0.0004725	0.00114671
							13.1912	0.0045042	0.0224482	0.0375049	0.000471975	0.00114543
							13.2112	0.00452673	0.0224145	0.0376	0.000471449	0.00114416
							13.2312	0.00454933	0.0223809	0.0376941	0.000470922	0.00114289
							13.2513	0.00457202	0.0223472	0.0377872	0.000470396	0.00114162
							13.2713	0.00459478	0.0223135	0.0378793	0.000469869	0.00114035
							13.2913	0.00461762	0.0222798	0.0379704	0.000469342	0.00113908
							13.3113	0.00464053	0.0222461	0.0380604	0.000468815	0.00113781
							13.3313	0.00466352	0.0222124	0.0381493	0.000468288	0.00113654
							13.3514	0.00468657	0.0221787	0.0382372	0.000467761	0.00113527
							13.3714	0.00470971	0.0221449	0.0383239	0.000467235	0.001134
							13.3914	0.00473291	0.0221112	0.0384096	0.000466708	0.00113273
							13.4114	0.00475618	0.0220775	0.0384941	0.000466183	0.00113146
							13.4314	0.00477952	0.0220438	0.0385775	0.000465657	0.00113019
							13.4515	0.00480293	0.0220101	0.0386597	0.000465133	0.00112892
							13.4715	0.0048264	0.0219764	0.0387407	0.000464609	0.00112765
							13.4915	0.00484994	0.0219427	0.0388206	0.000464085	0.00112638
							13.5115	0.00487354	0.021909	0.0388992	0.000463563	0.0011251
							13.5315	0.00489721	0.0218754	0.0389766	0.000463042	0.00112383
							13.5516	0.00492094	0.0218418	0.0390528	0.000462521	0.00112255
							13.5716	0.00494473	0.0218082	0.0391277	0.000462002	0.00112127
							13.5916	0.00496858	0.0217746	0.0392014	0.000461484	0.00111999
							13.6116	0.0049925	0.021741	0.0392737	0.000460968	0.00111871
							13.6316	0.00501647	0.0217075	0.0393448	0.000460452	0.00111743
							13.6517	0.00504049	0.0216741	0.0394145	0.000459939	0.00111614
							13.6717	0.00506458	0.0216406	0.0394829	0.000459427	0.00111486
							13.6917	0.00508871	0.0216072	0.0395499	0.000458916	0.00111357
							13.7117	0.00511291	0.0215739	0.0396156	0.000458407	0.00111228
							13.7317	0.00513715	0.0215406	0.0396799	0.000457901	0.00111098
							13.7518	0.00516145	0.0215073	0.0397428	0.000457396	0.00110969
							13.7718	0.0051858	0.0214741	0.0398043	0.000456893	0.00110839
							13.7918	0.0052102	0.0214409	0.0398643	0.000456392	0.00110708
							13.8118	0.00523465	0.0214078	0.0399229	0.000455894	0.00110578
							13.8318	0.00525914	0.0213748	0.03998	0.000455398	0.00110447
							13.8519	0.00528369	0.0213418	0.0400357	0.000454904	0.00110316
							13.8719	0.00530828	0.0213089	0.0400898	0.000454413	0.00110184
							13.8919	0.00533291	0.0212761	0.0401425	0.000453924	0.00110052
							13.9119	0.00535759	0.0212433	0.0401936	0.000453438	0.0010992
							13.9319	0.00538231	0.0212106	0.0402432	0.000452955	0.00109787
							13.952	0.00540707	0.021178	0.0402912	0.000452474	0.00109654
							13.972	0.00543188	0.0211454	0.0403377	0.000451997	0.00109521
							13.992	0.00545672	0.021113	0.0403825	0.000451522	0.00109387
							14.012	0.0054816	0.0210806	0.0404258	0.000451051	0.00109253
							14.032	0.00550652	0.0210483	0.0404674	0.000450583	0.00109118
							14.0521	0.00553147	0.0210161	0.0405074	0.000450118	0.00108983
							14.0721	0.00555646	0.0209839	0.0405459	0.000449656	0.00108847
							14.0921	0.00558148	0.0209519	0.0405828	0.000449197	0.00108711
							14.1121	0.00560653	0.0209199	0.0406181	0.000448741	0.00108575
							14.1321	0.00563161	0.020888	0.0406519	0.000448288	0.00108438
							14.1522	0.00565671	0.0208562	0.0406841	0.000447838	0.00108301
							14.1722	0.00568184	0.0208245	0.0407148	0.000447391	0.00108163
							14.1922	0.00570699	0.0207928	0.040744	0.000446947	0.00108025
							14.2122	0.00573216	0.0207613	0.0407717	0.000446506	0.00107887
							14.2322	0.00575735	0.0207298	0.0407979	0.000446068	0.00107749
							14.2523	0.00578255	0.0206983	0.0408226	0.000445633	0.0010761
							14.2723	0.00580777	0.020667	0.0408458	0.000445201	0.0010747
							14.2923	0.00583301	0.0206357	0.0408676	0.000444771	0.00107331
							14.3123	0.00585825	0.0206045	0.0408879	0.000444345	0.00107191
							14.3323	0.00588351	0.0205734	0.0409068	0.000443921	0.00107051
							14.3524	0.00590877	0.0205423	0.0409243	0.0004435	0.0010691
							14.3724	0.00593403	0.0205114	0.0409403	0.000443081	0.00106769
							14.3924	0.00595931	0.0204805	0.0409549	0.000442666	0.00106628
							14.4124	0.00598458	0.0204496	0.0409682	0.000442253	0.00106487
							14.4324	0.00600985	0.0204188	0.04098	0.000441842	0.00106345
							14.4525	0.00603512	0.0203881	0.0409905	0.000441435	0.00106203
							14.4725	0.00606039	0.0203575	0.0409996	0.00044103	0.00106061
							14.4925	0.00608565	0.020327	0.0410074	0.000440627	0.00105919
							14.5125	0.00611091	0.0202965	0.0410138	0.000440228	0.00105777
							14.5325	0.00613615	0.020266	0.0410189	0.00043983	0.00105634
							14.5526	0.00616139	0.0202357	0.0410227	0.000439436	0.00105491
							14.5726	0.00618661	0.0202054	0.0410252	0.000439043	0.00105348
							14.5926	0.00621181	0.0201751	0.0410263	0.000438654	0.00105204
							14.6126	0.006237	0.0201449	0.0410262	0.000438266	0.00105061
							14.6326	0.00626218	0.0201148	0.0410249	0.000437881	0.00104917
							14.6527	0.00628733	0.0200848	0.0410222	0.000437499	0.00104773
							14.6727	0.00631246	0.0200548	0.0410183	0.000437119	0.00104629
							14.6927	0.00633756	0.0200248	0.0410132	0.000436741	0.00104485
							14.7127	0.00636264	0.019995	0.0410068	0.000436366	0.00104341
							14.7327	0.00638769	0.0199652	0.0409993	0.000435993	0.00104197
							14.7528	0.00641271	0.0199354	0.0409905	0.000435622	0.00104052
							14.7728	0.0064377	0.0199057	0.0409805	0.000435254	0.00103907
							14.7928	0.00646266	0.0198761	0.0409694	0.000434888	0.00103763
							14.8128	0.00648758	0.0198465	0.040957	0.000434524	0.00103618
							14.8328	0.00651246	0.019817	0.0409435	0.000434162	0.00103473
							14.8529	0.00653731	0.0197875	0.0409289	0.000433803	0.00103328
							14.8729	0.00656211	0.0197581	0.0409131	0.000433445	0.00103183
							14.8929	0.00658687	0.0197287	0.0408962	0.00043309	0.00103038
							14.9129	0.00661159	0.0196994	0.0408782	0.000432737	0.00102893
							14.9329	0.00663626	0.0196701	0.0408591	0.000432386	0.00102748
							14.953	0.00666088	0.0196409	0.0408388	0.000432037	0.00102602
							14.973	0.00668546	0.0196117	0.0408175	0.00043169	0.00102457
							14.993	0.00670998	0.0195826	0.0407952	0.000431345	0.00102312
							15.013	0.00673444	0.0195535	0.0407717	0.000431002	0.00102167
							15.033	0.00675885	0.0195245	0.0407472	0.000430661	0.00102022
							15.0531	0.00678321	0.0194955	0.0407217	0.000430322	0.00101876
							15.0731	0.0068075	0.0194666	0.0406951	0.000429985	0.00101731
							15.0931	0.00683173	0.0194377	0.0406676	0.00042965	0.00101586
							15.1131	0.0068559	0.0194089	0.040639	0.000429317	0.00101441
							15.1331	0.00688001	0.0193801	0.0406094	0.000428985	0.00101296
							15.1532	0.00690405	0.0193514	0.0405788	0.000428656	0.00101151
							15.1732	0.00692802	0.0193227	0.0405473	0.000428328	0.00101006
							15.1932	0.00695192	0.019294	0.0405148	0.000428002	0.00100861
							15.2132	0.00697574	0.0192654	0.0404814	0.000427678	0.00100717
							15.2332	0.00699949	0.0192368	0.040447	0.000427355	0.00100572
							15.2533	0.00702317	0.0192082	0.0404117	0.000427034	0.00100427
							15.2733	0.00704677	0.0191797	0.0403755	0.000426715	0.00100283
							15.2933	0.00707029	0.0191513	0.0403383	0.000426398	0.00100139
							15.3133	0.00709372	0.0191229	0.0403003	0.000426082	0.000999945
							15.3333	0.00711708	0.0190945	0.0402614	0.000425768	0.000998505
							15.3534	0.00714035	0.0190661	0.0402216	0.000425455	0.000997066
							15.3734	0.00716353	0.0190378	0.040181	0.000425144	0.000995629
							15.3934	0.00718662	0.0190095	0.0401395	0.000424835	0.000994193
							15.4134	0.00720962	0.0189813	0.0400972	0.000424527	0.00099276
							15.4334	0.00723253	0.018953	0.040054	0.00042422	0.000991328
							15.4535	0.00725534	0.0189249	0.04001	0.000423916	0.000989898
							15.4735	0.00727806	0.0188967	0.0399652	0.000423612	0.00098847
							15.4935	0.00730067	0.0188686	0.0399197	0.00042331	0.000987044
							15.5135	0.00732319	0.0188405	0.0398733	0.000423009	0.000985621
							15.5335	0.00734561	0.0188124	0.0398262	0.00042271	0.0009842
							15.5536	0.00736792	0.0187844	0.0397783	0.000422412	0.000982781
							15.5736	0.00739013	0.0187564	0.0397297	0.000422116	0.000981364
							15.5936	0.00741223	0.0187284	0.0396803	0.000421821	0.00097995
							15.6136	0.00743421	0.0187005	0.0396302	0.000421527	0.000978539
							15.6336	0.00745609	0.0186725	0.0395794	0.000421234	0.000977131
							15.6537	0.00747786	0.0186446	0.0395278	0.000420943	0.000975725
							15.6737	0.00749951	0.0186168	0.0394756	0.000420652	0.000974323
							15.6937	0.00752104	0.0185889	0.0394227	0.000420363	0.000972923
							15.7137	0.00754245	0.0185611	0.0393691	0.000420076	0.000971526
							15.7337	0.00756375	0.0185333	0.0393149	0.000419789	0.000970133
							15.7538	0.00758492	0.0185055	0.03926	0.000419504	0.000968743
							15.7738	0.00760596	0.0184777	0.0392045	0.000419219	0.000967356
							15.7938	0.00762688	0.01845	0.0391483	0.000418936	0.000965973
							15.8138	0.00764767	0.0184223	0.0390916	0.000418654	0.000964593
							15.8338	0.00766834	0.0183946	0.0390342	0.000418372	0.000963217
							15.8539	0.00768887	0.0183669	0.0389762	0.000418092	0.000961844
							15.8739	0.00770926	0.0183392	0.0389177	0.000417813	0.000960476
							15.8939	0.00772952	0.0183116	0.0388586	0.000417535	0.000959111
							15.9139	0.00774965	0.0182839	0.0387989	0.000417257	0.00095775
							15.9339	0.00776963	0.0182563	0.0387387	0.000416981	0.000956394
							15.954	0.00778948	0.0182287	0.0386779	0.000416706	0.000955041
							15.974	0.00780918	0.0182011	0.0386166	0.000416431	0.000953693
							15.994	0.00782873	0.0181735	0.0385548	0.000416157	0.000952349
							16.014	0.00784814	0.018146	0.0384925	0.000415884	0.000951009
							16.034	0.0078674	0.0181184	0.0384297	0.000415612	0.000949674
							16.0541	0.00788651	0.0180909	0.0383664	0.000415341	0.000948344
							16.0741	0.00790547	0.0180633	0.0383026	0.00041507	0.000947018
							16.0941	0.00792427	0.0180358	0.0382384	0.0004148	0.000945697
							16.1141	0.00794292	0.0180083	0.0381737	0.000414531	0.000944381
							16.1341	0.00796141	0.0179808	0.0381086	0.000414263	0.00094307
							16.1542	0.00797974	0.0179533	0.0380431	0.000413995	0.000941764
							16.1742	0.00799791	0.0179258	0.0379771	0.000413728	0.000940463
							16.1942	0.00801591	0.0178983	0.0379107	0.000413461	0.000939168
							16.2142	0.00803376	0.0178708	0.037844	0.000413195	0.000937877
							16.2342	0.00805143	0.0178433	0.0377768	0.00041293	0.000936592
							16.2543	0.00806893	0.0178158	0.0377093	0.000412665	0.000935313
							16.2743	0.00808627	0.0177883	0.0376415	0.000412401	0.000934039
							16.2943	0.00810343	0.0177609	0.0375733	0.000412137	0.000932771
							16.3143	0.00812041	0.0177334	0.0375047	0.000411873	0.000931508
							16.3343	0.00813722	0.0177059	0.0374358	0.000411611	0.000930252
							16.3544	0.00815386	0.0176785	0.0373666	0.000411348	0.000929001
							16.3744	0.00817031	0.017651	0.0372971	0.000411086	0.000927756
							16.3944	0.00818658	0.0176235	0.0372273	0.000410824	0.000926518
							16.4144	0.00820266	0.017596	0.0371572	0.000410563	0.000925286
							16.4344	0.00821856	0.0175686	0.0370869	0.000410302	0.000924059
							16.4545	0.00823428	0.0175411	0.0370163	0.000410042	0.00092284
							16.4745	0.0082498	0.0175136	0.0369454	0.000409781	0.000921627
							16.4945	0.00826513	0.0174861	0.0368743	0.000409521	0.00092042
							16.5145	0.00828027	0.0174586	0.036803	0.000409261	0.00091922
							16.5345	0.00829521	0.0174311	0.0367315	0.000409002	0.000918027
							16.5546	0.00830996	0.0174036	0.0366597	0.000408742	0.00091684
							16.5746	0.00832451	0.017376	0.0365878	0.000408483	0.000915661
							16.5946	0.00833886	0.0173485	0.0365157	0.000408224	0.000914488
							16.6146	0.008353	0.017321	0.0364434	0.000407965	0.000913323
							16.6346	0.00836695	0.0172934	0.0363709	0.000407706	0.000912164
							16.6547	0.00838068	0.0172659	0.0362983	0.000407447	0.000911013
							16.6747	0.00839421	0.0172383	0.0362256	0.000407188	0.00090987
							16.6947	0.00840753	0.0172107	0.0361527	0.00040693	0.000908733
							16.7147	0.00842063	0.0171831	0.0360798	0.000406671	0.000907605
							16.7347	0.00843353	0.0171555	0.0360067	0.000406412	0.000906484
							16.7548	0.0084462	0.0171279	0.0359335	0.000406153	0.00090537
							16.7748	0.00845866	0.0171002	0.0358602	0.000405894	0.000904265
							16.7948	0.00847091	0.0170726	0.0357869	0.000405636	0.000903167
							16.8148	0.00848293	0.0170449	0.0357135	0.000405377	0.000902077
							16.8348	0.00849472	0.0170172	0.0356401	0.000405117	0.000900996
							16.8549	0.0085063	0.0169895	0.0355666	0.000404858	0.000899922
							16.8749	0.00851764	0.0169617	0.0354931	0.000404599	0.000898857
							16.8949	0.00852876	0.016934	0.0354196	0.000404339	0.0008978
							16.9149	0.00853965	0.0169062	0.0353461	0.000404079	0.000896751
							16.9349	0.0085503	0.0168784	0.0352726	0.000403819	0.000895711
							16.955	0.00856072	0.0168506	0.0351991	0.000403558	0.00089468
							16.975	0.00857091	0.0168228	0.0351256	0.000403298	0.000893657
							16.995	0.00858086	0.0167949	0.0350522	0.000403037	0.000892643
							17.015	0.00859057	0.016767	0.0349788	0.000402775	0.000891638
							17.035	0.00860003	0.0167391	0.0349055	0.000402513	0.000890642
							17.0551	0.00860926	0.0167112	0.0348322	0.000402251	0.000889655
							17.0751	0.00861824	0.0166832	0.0347591	0.000401989	0.000888677
							17.0951	0.00862697	0.0166552	0.034686	0.000401726	0.000887708
							17.1151	0.00863545	0.0166272	0.0346131	0.000401462	0.000886749
							17.1351	0.00864369	0.0165992	0.0345402	0.000401198	0.000885799
							17.1552	0.00865167	0.0165711	0.0344675	0.000400934	0.000884858
							17.1752	0.00865939	0.016543	0.034395	0.000400669	0.000883927
							17.1952	0.00866686	0.0165149	0.0343226	0.000400403	0.000883006
							17.2152	0.00867407	0.0164867	0.0342503	0.000400137	0.000882094
							17.2352	0.00868103	0.0164585	0.0341782	0.000399871	0.000881192
							17.2553	0.00868771	0.0164303	0.0341063	0.000399603	0.000880301
							17.2753	0.00869414	0.016402	0.0340346	0.000399335	0.000879419
							17.2953	0.0087003	0.0163737	0.0339632	0.000399067	0.000878547
							17.3153	0.0087062	0.0163454	0.0338919	0.000398797	0.000877685
							17.3353	0.00871182	0.016317	0.0338208	0.000398527	0.000876834
							17.3554	0.00871717	0.0162886	0.03375	0.000398257	0.000875993
							17.3754	0.00872225	0.0162602	0.0336795	0.000397985	0.000875163
							17.3954	0.00872706	0.0162317	0.0336092	0.000397713	0.000874343
							17.4154	0.00873159	0.0162032	0.0335392	0.00039744	0.000873534
							17.4354	0.00873584	0.0161746	0.0334695	0.000397166	0.000872735
							17.4555	0.00873981	0.016146	0.0334	0.000396891	0.000871948
							17.4755	0.00874349	0.0161174	0.0333309	0.000396615	0.000871171
							17.4955	0.0087469	0.0160887	0.0332621	0.000396338	0.000870405
							17.5155	0.00875002	0.0160599	0.0331936	0.000396061	0.00086965
							17.5355	0.00875285	0.0160312	0.0331255	0.000395782	0.000868907
							17.5556	0.00875539	0.0160024	0.0330577	0.000395503	0.000868174
							17.5756	0.00875763	0.0159735	0.0329903	0.000395223	0.000867453
							17.5956	0.00875959	0.0159446	0.0329233	0.000394941	0.000866744
							17.6156	0.00876125	0.0159157	0.0328566	0.000394659	0.000866046
							17.6356	0.00876261	0.0158867	0.0327903	0.000394375	0.000865359
							17.6557	0.00876368	0.0158576	0.0327245	0.00039409	0.000864685
							17.6757	0.00876444	0.0158285	0.032659	0.000393805	0.000864022
							17.6957	0.0087649	0.0157994	0.032594	0.000393518	0.000863371
							17.7157	0.00876506	0.0157702	0.0325295	0.00039323	0.000862732
							17.7357	0.00876491	0.015741	0.0324654	0.00039294	0.000862105
							17.7558	0.00876445	0.0157117	0.0324017	0.00039265	0.00086149
							17.7758	0.00876368	0.0156824	0.0323385	0.000392358	0.000860887
							17.7958	0.0087626	0.015653	0.0322758	0.000392065	0.000860297
							17.8158	0.00876121	0.0156235	0.0322136	0.000391771	0.000859719
							17.8358	0.0087595	0.015594	0.0321519	0.000391475	0.000859154
							17.8559	0.00875747	0.0155645	0.0320908	0.000391179	0.000858601
							17.8759	0.00875512	0.0155349	0.0320301	0.00039088	0.000858061
							17.8959	0.00875246	0.0155052	0.03197	0.000390581	0.000857533
							17.9159	0.00874946	0.0154755	0.0319105	0.00039028	0.000857019
							17.9359	0.00874615	0.0154457	0.0318515	0.000389977	0.000856517
							17.956	0.00874251	0.0154159	0.0317931	0.000389674	0.000856029
							17.976	0.00873854	0.015386	0.0317353	0.000389368	0.000855553
							17.996	0.00873423	0.015356	0.031678	0.000389062	0.000855091
							18.016	0.0087296	0.015326	0.0316214	0.000388753	0.000854642
							18.036	0.00872463	0.0152959	0.0315654	0.000388443	0.000854206
							18.0561	0.00871934	0.0152658	0.03151	0.000388132	0.000853784
							18.0761	0.00871372	0.0152356	0.0314552	0.000387819	0.000853374
							18.0961	0.00870777	0.0152053	0.031401	0.000387505	0.000852978
							18.1161	0.00870149	0.015175	0.0313474	0.000387189	0.000852595
							18.1361	0.0086949	0.0151446	0.0312943	0.000386872	0.000852224
							18.1562	0.00868798	0.0151142	0.0312419	0.000386553	0.000851867
							18.1762	0.00868074	0.0150837	0.0311901	0.000386233	0.000851522
							18.1962	0.00867318	0.0150531	0.0311388	0.000385912	0.00085119
							18.2162	0.00866531	0.0150225	0.0310881	0.000385589	0.000850871
							18.2362	0.00865712	0.0149919	0.031038	0.000385264	0.000850564
							18.2563	0.00864862	0.0149612	0.0309885	0.000384938	0.00085027
							18.2763	0.00863981	0.0149304	0.0309395	0.000384611	0.000849988
							18.2963	0.00863069	0.0148995	0.0308911	0.000384282	0.000849719
							18.3163	0.00862126	0.0148687	0.0308433	0.000383952	0.000849462
							18.3363	0.00861152	0.0148377	0.030796	0.000383621	0.000849217
							18.3564	0.00860148	0.0148067	0.0307493	0.000383288	0.000848984
							18.3764	0.00859114	0.0147756	0.0307032	0.000382953	0.000848764
							18.3964	0.00858049	0.0147445	0.0306576	0.000382618	0.000848555
							18.4164	0.00856955	0.0147134	0.0306125	0.000382281	0.000848359
							18.4364	0.00855831	0.0146822	0.030568	0.000381942	0.000848174
							18.4565	0.00854677	0.0146509	0.030524	0.000381603	0.000848002
							18.4765	0.00853493	0.0146195	0.0304806	0.000381262	0.000847841
							18.4965	0.0085228	0.0145882	0.0304377	0.000380919	0.000847692
							18.5165	0.00851038	0.0145567	0.0303954	0.000380575	0.000847555
							18.5365	0.00849768	0.0145252	0.0303536	0.00038023	0.000847429
							18.5566	0.00848468	0.0144937	0.0303123	0.000379884	0.000847314
							18.5766	0.0084714	0.0144621	0.0302715	0.000379536	0.000847212
							18.5966	0.00845783	0.0144305	0.0302313	0.000379187	0.00084712
							18.6166	0.00844398	0.0143988	0.0301915	0.000378837	0.00084704
							18.6366	0.00842984	0.014367	0.0301523	0.000378486	0.000846971
							18.6567	0.00841543	0.0143352	0.0301136	0.000378133	0.000846913
							18.6767	0.00840074	0.0143034	0.0300754	0.000377779	0.000846867
							18.6967	0.00838578	0.0142715	0.0300378	0.000377423	0.000846831
							18.7167	0.00837053	0.0142395	0.0300006	0.000377067	0.000846807
							18.7367	0.00835502	0.0142075	0.0299639	0.000376709	0.000846793
							18.7568	0.00833923	0.0141755	0.0299277	0.00037635	0.000846791
							18.7768	0.00832318	0.0141434	0.0298921	0.00037599	0.000846799
							18.7968	0.00830685	0.0141112	0.0298569	0.000375628	0.000846818
							18.8168	0.00829026	0.014079	0.0298222	0.000375265	0.000846847
							18.8368	0.00827341	0.0140468	0.0297879	0.000374901	0.000846887
							18.8569	0.00825629	0.0140145	0.0297542	0.000374536	0.000846938
							18.8769	0.00823891	0.0139822	0.029721	0.00037417	0.000846999
							18.8969	0.00822127	0.0139498	0.0296882	0.000373802	0.00084707
							18.9169	0.00820337	0.0139174	0.0296559	0.000373434	0.000847152
							18.9369	0.00818522	0.0138849	0.029624	0.000373064	0.000847244
							18.957	0.00816681	0.0138524	0.0295927	0.000372693	0.000847347
							18.977	0.00814815	0.0138198	0.0295618	0.000372321	0.000847459
							18.997	0.00812923	0.0137872	0.0295313	0.000371947	0.000847581
							19.017	0.00811007	0.0137545	0.0295013	0.000371573	0.000847714
							19.037	0.00809066	0.0137218	0.0294718	0.000371197	0.000847856
							19.0571	0.008071	0.013689	0.0294427	0.000370821	0.000848008
							19.0771	0.0080511	0.0136562	0.0294141	0.000370443	0.000848171
							19.0971	0.00803095	0.0136234	0.0293859	0.000370064	0.000848342
							19.1171	0.00801057	0.0135905	0.0293582	0.000369684	0.000848524
							19.1371	0.00798994	0.0135576	0.0293309	0.000369303	0.000848715
							19.1572	0.00796907	0.0135246	0.029304	0.000368921	0.000848915
							19.1772	0.00794797	0.0134916	0.0292776	0.000368537	0.000849125
							19.1972	0.00792664	0.0134585	0.0292515	0.000368153	0.000849345
							19.2172	0.00790507	0.0134254	0.029226	0.000367768	0.000849573
							19.2372	0.00788327	0.0133923	0.0292008	0.000367381	0.000849811
							19.2573	0.00786123	0.0133591	0.0291761	0.000366994	0.000850059
							19.2773	0.00783898	0.0133259	0.0291518	0.000366605	0.000850315
							19.2973	0.00781649	0.0132926	0.0291279	0.000366215	0.00085058
							19.3173	0.00779378	0.0132593	0.0291044	0.000365825	0.000850855
							19.3373	0.00777085	0.013226	0.0290813	0.000365433	0.000851138
							19.3574	0.00774769	0.0131926	0.0290587	0.000365041	0.00085143
							19.3774	0.00772432	0.0131591	0.0290364	0.000364647	0.000851731
							19.3974	0.00770072	0.0131257	0.0290145	0.000364252	0.000852041
							19.4174	0.00767691	0.0130922	0.0289931	0.000363857	0.000852359
							19.4374	0.00765289	0.0130586	0.028972	0.00036346	0.000852686
							19.4575	0.00762865	0.013025	0.0289513	0.000363063	0.000853022
							19.4775	0.0076042	0.0129914	0.028931	0.000362664	0.000853366
							19.4975	0.00757954	0.0129577	0.0289111	0.000362265	0.000853718
							19.5175	0.00755468	0.012924	0.0288915	0.000361864	0.000854079
							19.5375	0.0075296	0.0128903	0.0288724	0.000361463	0.000854448
							19.5576	0.00750433	0.0128565	0.0288536	0.00036106	0.000854825
							19.5776	0.00747885	0.0128227	0.0288352	0.000360657	0.00085521
							19.5976	0.00745316	0.0127889	0.0288172	0.000360253	0.000855603
							19.6176	0.00742728	0.012755	0.0287995	0.000359848	0.000856005
							19.6376	0.0074012	0.012721	0.0287822	0.000359442	0.000856414
							19.6577	0.00737492	0.0126871	0.0287653	0.000359035	0.000856831
							19.6777	0.00734845	0.0126531	0.0287487	0.000358628	0.000857256
							19.6977	0.00732178	0.0126191	0.0287324	0.000358219	0.000857689
							19.7177	0.00729493	0.012585	0.0287166	0.000357809	0.000858129
							19.7377	0.00726788	0.0125509	0.028701	0.000357399	0.000858577
							19.7578	0.00724065	0.0125168	0.0286858	0.000356988	0.000859032
							19.7778	0.00721322	0.0124826	0.028671	0.000356576	0.000859495
							19.7978	0.00718562	0.0124484	0.0286565	0.000356163	0.000859965
							19.8178	0.00715783	0.0124142	0.0286423	0.000355749	0.000860443
							19.8378	0.00712986	0.0123799	0.0286285	0.000355335	0.000860928
							19.8579	0.00710171	0.0123456	0.0286149	0.000354919	0.00086142
							19.8779	0.00707338	0.0123113	0.0286018	0.000354503	0.000861919
							19.8979	0.00704487	0.0122769	0.0285889	0.000354086	0.000862426
							19.9179	0.00701619	0.0122425	0.0285764	0.000353668	0.000862939
							19.9379	0.00698734	0.0122081	0.0285641	0.00035325	0.000863459
							19.958	0.00695831	0.0121736	0.0285522	0.00035283	0.000863986
							19.978	0.00692912	0.0121391	0.0285406	0.00035241	0.00086452
							19.998	0.00689976	0.0121046	0.0285293	0.000351989	0.000865061
							20.018	0.00687023	0.0120701	0.0285184	0.000351568	0.000865608
							20.038	0.00684053	0.0120355	0.0285077	0.000351145	0.000866162
							20.0581	0.00681067	0.0120009	0.0284973	0.000350722	0.000866722
							20.0781	0.00678065	0.0119662	0.0284872	0.000350298	0.000867289
							20.0981	0.00675048	0.0119316	0.0284774	0.000349874	0.000867862
							20.1181	0.00672014	0.0118969	0.0284679	0.000349448	0.000868442
							20.1381	0.00668964	0.0118621	0.0284587	0.000349022	0.000869028
							20.1582	0.006659	0.0118274	0.0284498	0.000348595	0.00086962
							20.1782	0.00662819	0.0117926	0.0284411	0.000348168	0.000870218
							20.1982	0.00659724	0.0117578	0.0284327	0.00034774	0.000870822
							20.2182	0.00656614	0.011723	0.0284246	0.000347311	0.000871432
							20.2382	0.00653489	0.0116881	0.0284168	0.000346882	0.000872048
							20.2583	0.00650349	0.0116532	0.0284093	0.000346451	0.00087267
							20.2783	0.00647194	0.0116183	0.028402	0.000346021	0.000873298
							20.2983	0.00644026	0.0115833	0.0283949	0.000345589	0.000873932
							20.3183	0.00640843	0.0115484	0.0283882	0.000345157	0.000874571
							20.3383	0.00637646	0.0115134	0.0283816	0.000344724	0.000875216
							20.3584	0.00634436	0.0114784	0.0283754	0.000344291	0.000875866
							20.3784	0.00631212	0.0114433	0.0283694	0.000343857	0.000876522
							20.3984	0.00627974	0.0114083	0.0283636	0.000343422	0.000877183
							20.4184	0.00624723	0.0113732	0.0283581	0.000342987	0.00087785
							20.4384	0.00621459	0.011338	0.0283528	0.000342551	0.000878522
							20.4585	0.00618181	0.0113029	0.0283478	0.000342115	0.000879199
							20.4785	0.00614891	0.0112677	0.028343	0.000341678	0.000879881
							20.4985	0.00611589	0.0112325	0.0283384	0.00034124	0.000880568
							20.5185	0.00608274	0.0111973	0.0283341	0.000340802	0.00088126
							20.5385	0.00604946	0.0111621	0.0283299	0.000340363	0.000881957
							20.5586	0.00601606	0.0111269	0.028326	0.000339924	0.000882659
							20.5786	0.00598255	0.0110916	0.0283224	0.000339484	0.000883366
							20.5986	0.00594891	0.0110563	0.0283189	0.000339044	0.000884078
							20.6186	0.00591516	0.011021	0.0283157	0.000338603	0.000884794
							20.6386	0.0058813	0.0109856	0.0283126	0.000338161	0.000885515
							20.6587	0.00584732	0.0109503	0.0283098	0.00033772	0.00088624
							20.6787	0.00581323	0.0109149	0.0283072	0.000337277	0.00088697
							20.6987	0.00577903	0.0108795	0.0283048	0.000336834	0.000887704
							20.7187	0.00574472	0.0108441	0.0283025	0.000336391	0.000888442
							20.7387	0.0057103	0.0108086	0.0283005	0.000335947	0.000889185
							20.7588	0.00567578	0.0107732	0.0282987	0.000335502	0.000889932
							20.7788	0.00564116	0.0107377	0.028297	0.000335058	0.000890683
							20.7988	0.00560643	0.0107022	0.0282956	0.000334612	0.000891438
							20.8188	0.00557161	0.0106667	0.0282943	0.000334166	0.000892197
							20.8388	0.00553668	0.0106311	0.0282932	0.00033372	0.000892961
							20.8589	0.00550166	0.0105956	0.0282923	0.000333274	0.000893728
							20.8789	0.00546655	0.01056	0.0282915	0.000332827	0.000894498
							20.8989	0.00543134	0.0105244	0.028291	0.000332379	0.000895273
							20.9189	0.00539604	0.0104888	0.0282906	0.000331931	0.000896051
							20.9389	0.00536065	0.0104532	0.0282903	0.000331483	0.000896833
							20.959	0.00532517	0.0104176	0.0282902	0.000331034	0.000897618
							20.979	0.00528961	0.0103819	0.0282903	0.000330585	0.000898407
							20.999	0.00525396	0.0103463	0.0282905	0.000330135	0.000899199
							21.019	0.00521822	0.0103106	0.0282909	0.000329685	0.000899994
							21.039	0.00518241	0.0102749	0.0282915	0.000329235	0.000900793
							21.0591	0.00514652	0.0102392	0.0282922	0.000328784	0.000901595
							21.0791	0.00511054	0.0102035	0.028293	0.000328333	0.0009024
							21.0991	0.00507449	0.0101677	0.0282939	0.000327882	0.000903208
							21.1191	0.00503837	0.010132	0.0282951	0.00032743	0.000904019
							21.1391	0.00500217	0.0100962	0.0282963	0.000326978	0.000904833
							21.1592	0.0049659	0.0100604	0.0282977	0.000326526	0.00090565
							21.1792	0.00492957	0.0100246	0.0282992	0.000326073	0.00090647
							21.1992	0.00489316	0.00998883	0.0283008	0.00032562	0.000907293
							21.2192	0.00485668	0.00995301	0.0283025	0.000325167	0.000908118
							21.2392	0.00482015	0.00991719	0.0283044	0.000324714	0.000908945
							21.2593	0.00478354	0.00988135	0.0283064	0.00032426	0.000909776
							21.2793	0.00474688	0.0098455	0.0283085	0.000323806	0.000910608
							21.2993	0.00471016	0.00980964	0.0283107	0.000323351	0.000911444
							21.3193	0.00467337	0.00977377	0.028313	0.000322896	0.000912281
							21.3393	0.00463654	0.00973789	0.0283154	0.000322441	0.000913121
							21.3594	0.00459964	0.009702	0.0283179	0.000321986	0.000913963
							21.3794	0.0045627	0.00966609	0.0283205	0.000321531	0.000914807
							21.3994	0.0045257	0.00963018	0.0283232	0.000321075	0.000915653
							21.4194	0.00448865	0.00959426	0.028326	0.000320619	0.000916501
							21.4394	0.00445155	0.00955834	0.0283289	0.000320163	0.000917351
							21.4595	0.00441441	0.0095224	0.0283319	0.000319707	0.000918203
							21.4795	0.00437722	0.00948645	0.028335	0.00031925	0.000919057
							21.4995	0.00433999	0.0094505	0.0283381	0.000318794	0.000919912
							21.5195	0.00430272	0.00941454	0.0283413	0.000318337	0.000920769
							21.5395	0.0042654	0.00937857	0.0283446	0.00031788	0.000921628
							21.5596	0.00422805	0.0093426	0.0283479	0.000317422	0.000922488
							21.5796	0.00419066	0.00930662	0.0283514	0.000316965	0.00092335
							21.5996	0.00415324	0.00927063	0.0283548	0.000316507	0.000924213
							21.6196	0.00411578	0.00923463	0.0283584	0.000316049	0.000925078
							21.6396	0.0040783	0.00919863	0.028362	0.000315592	0.000925943
							21.6597	0.00404078	0.00916263	0.0283657	0.000315134	0.00092681
							21.6797	0.00400323	0.00912662	0.0283694	0.000314675	0.000927678
							21.6997	0.00396566	0.0090906	0.0283731	0.000314217	0.000928547
							21.7197	0.00392806	0.00905458	0.0283769	0.000313759	0.000929417
							21.7397	0.00389044	0.00901856	0.0283808	0.0003133	0.000930288
							21.7598	0.0038528	0.00898253	0.0283847	0.000312842	0.00093116
							21.7798	0.00381513	0.0089465	0.0283886	0.000312383	0.000932033
							21.7998	0.00377745	0.00891047	0.0283926	0.000311924	0.000932907
							21.8198	0.00373975	0.00887443	0.0283966	0.000311465	0.000933781
							21.8398	0.00370204	0.00883839	0.0284006	0.000311006	0.000934655
							21.8599	0.00366432	0.00880234	0.0284046	0.000310547	0.000935531
							21.8799	0.00362658	0.0087663	0.0284087	0.000310088	0.000936406
							21.8999	0.00358883	0.00873025	0.0284128	0.000309629	0.000937282
							21.9199	0.00355107	0.0086942	0.0284169	0.00030917	0.000938159
							21.9399	0.00351331	0.00865815	0.028421	0.000308711	0.000939036
							21.96	0.00347554	0.0086221	0.0284251	0.000308252	0.000939913
							21.98	0.00343777	0.00858605	0.0284292	0.000307793	0.00094079
							22	0.0034	0.00855	0.0284333	0.000307333	0.000941667

## Sheet: Fig 2a
Figure 2a
	Bioluminescence normalized
Time	TRESK -/-			WT
16	-470.889	561	-2769.72	-1035.33	-894.944	-85.7778
17	165.167	1349.17	-2601.17	171.167	540.889	2254.44
18	1162.39	2497.78	-483.611	2614.61	2960.5	4553.83
19	2852.56	4219.5	3631	6921.39	6969.78	8489.17
20	4389.72	5502	8041.72	10606.3	10506.2	11935.9
21	5722.11	6552.67	12011.1	14174.3	13301.2	14588.8
22	6723.39	6959.17	15723.1	16086.5	14907.5	16666.8
23	7132.17	6947.94	19368.8	17909.8	15389.7	17057.6
24	6840.89	6064.89	19432.4	17158	13951.6	15776.3
25	5851.17	4571.67	17946.1	15554.4	11394.7	13205.1
26	4519.89	2756.28	14680.7	12734.9	7941.39	9218.67
27	2755.89	658.611	11323.3	9078	4243.22	4868.33
28	783.222	-1535.44	7147.83	4953.39	416.833	-208.556
29	-1297.61	-3723	1915.83	212.833	-3290.61	-5641.61
30	-3469.28	-5429.94	-2349.39	-3426	-6298.17	-9679.06
31	-5006.28	-6809.94	-6246.5	-7581	-8760.33	-13336.6
32	-6468.78	-7780.72	-9525.72	-10929.7	-10482.9	-15794.8
33	-7405.22	-8308.89	-12693.6	-13450.9	-11766.7	-17456.3
34	-7943.06	-8413	-14700.7	-15279.1	-12454.2	-17975.9
35	-7964.94	-7783.83	-16053.1	-16190	-12443.7	-17736.8
36	-7301.11	-6866.39	-16354	-16493.1	-11726.4	-16594
37	-6122.89	-5206.83	-15570.2	-15265.8	-10300.9	-13792.5
38	-4306.61	-3106.78	-13701.6	-12880.2	-8291.17	-10192.9
39	-2505.67	-646.389	-10425.2	-8974.11	-5410.5	-5418.56
40	-157.667	1935.72	-6959.72	-4343.94	-2156.67	-508.333
41	2242.28	4121.61	-3169.5	391.667	1146.83	4636.06
42	4469.33	6290	924.111	4417.06	4220.83	9517.72
43	6131.56	7740.11	4623.56	7953.94	6930.39	13108.9
44	7123.22	8363.94	7086.89	10306.3	9077.72	15345.8
45.01	7744.33	8374.33	9399.83	10862.6	10422.9	16204.1
46.01	7553.22	7880.33	10371.5	10551.6	11023.4	15784.8
47.01	6883.17	6869.5	10660.2	9525	10775.3	14247.4
48.01	5918.67	5302.94	10086.3	8533.44	9946.83	12124.9
49.01	4580	3389.56	9129.06	6920.39	8430.28	9018.61
50.01	3135.06	1563.44	8102.89	5163.61	6434.5	5776.22
51.01	1664.28	-384.778	5501.39	3282.06	3909.22	2107.11
52.01	172.333	-2123.72	3782.83	1304.56	1289.61	-1056.89
53.01	-1220.06	-3496.72	1742.83	-803.278	-1140.5	-3905.33
54.01	-2607.06	-4630.39	-340.556	-2734.22	-3329.17	-6709.94
55.01	-3746.61	-5413.28	-2835.61	-4632.33	-5214.11	-8793.56
56.01	-4668.17	-5827.94	-5147.67	-6031.22	-6664.17	-10487.1
57.01	-5446.11	-5788.89	-7184.11	-7213.61	-7616	-11676.4
58.01	-6013.06	-5606.94	-9241.22	-8013.72	-8150.94	-12405.9
59.01	-6325.11	-5128.72	-10742.8	-8404.72	-8226.11	-12560.3
60.01	-6279.67	-4443.28	-11566.4	-8472	-7993.61	-12240.4
61.01	-6036.06	-3557.33	-11581.4	-8138.72	-7585.5	-11261.8
62.01	-4945.89	-2225.06	-10224.6	-6412	-6460	-9105.11
63.01	-4014.67	-1055.78	-7922.44	-4909.11	-4889.11	-6465.89
64.01	-2688.89	133.333	-5395.28	-3130.67	-2995.61	-3374

## Sheet: Fig 2b
Figure 2b
	Mean IR beam breaks / 30min										Mean IR beam breaks / 30min
ZT	TRESK -/-										WT
0	5.89	2.33	6	8.78	24.78	10.89	8.22	16.78	45.25		0.67	2	3.67	8	36.34	10.01	17.67	9.17	36.17
0.5	0	7.11	6	4.44	7.56	9.33	9.89	3	3.75		0.34	13.67	0	0	24.67	0.67	0.34	11	0.5
1	3	17.33	9.56	0.11	1.22	5.22	11.78	2	1.13		3.67	20.34	1.34	0.34	3.17	1.84	1	1.5	0
1.5	16	8.56	21.89	18.89	10.67	9.11	2.78	14.89	1.62		5	11	11.84	1.5	0	0.5	3.5	0.34	1.34
2	10.45	0.11	21.55	27	7.78	12.55	1.11	6	13.5		19.84	16.83	14.17	16.83	12.5	8	24.17	0.67	7
2.5	14.33	21	5.56	13	16.11	18.11	22.22	26.44	16.75		23.51	18.67	18	27.33	10.84	14.5	34	43.17	11
3	2.89	2	8.11	12	54.67	10.89	21.67	17.33	14.25		0	3.17	20.33	14	78	6.67	25.84	27.33	23.33
3.5	5.44	5.11	2.67	8.78	25.55	7.67	3.56	0	1.13		9.5	0.5	13	6.84	28.5	10	0.17	0	14.17
4	5.11	4.33	0.11	1.56	2.56	11	2.55	0	0.25		17.84	0.67	1.17	1.17	0.34	12	0	0.17	0.84
4.5	11.33	0.78	0.56	5.78	0.67	14.56	0.67	10.89	5.25		9.5	7.17	2.17	0.33	0.5	13.17	0	0	0.5
5	14.11	18.33	27	6.44	10.55	19	0.33	16.78	15.38		10.67	15.17	0.84	12.5	1	7.67	13.67	12.17	4.67
5.5	10.22	28.56	26.33	5.44	4	20	18.34	7.33	7.13		1.33	3.83	0.17	9	1	0.34	10	10	0.84
6	13.11	27	13.89	16.78	15.78	0.67	19.33	14.11	6.38		13.84	3.5	22.17	0.17	1.5	0.34	8	1.67	1.17
6.5	14.66	22.55	4.56	39.11	28.67	5.67	23.11	8.22	13.87		1.67	12.5	11.5	2.67	2.34	0.5	4.5	0.84	5.5
7	20.78	33.78	7.89	13	3.11	46.33	6	4	16.37		26.5	14.01	19.34	3.84	17.17	42.34	0.34	0	11.01
7.5	9.44	4	10.89	12.55	0.78	40.44	6.11	8	9.62		8.17	5.83	3.33	11.67	0	22.34	1.17	1.84	1
8	8.89	7.55	7.44	21.66	15.78	27.89	14.34	35.89	14.5		30.67	2.67	10.17	11.84	1.67	0.5	5.67	6	2
8.5	24.66	3.78	15.66	20.11	33.67	12.11	6.22	24.99	8.75		6.67	14.5	3.67	23.67	2.5	1.34	18	13.67	7.34
9	8.67	6.56	33.78	7.89	57.56	4.89	6.22	11.22	5.5		13.67	10.01	9.17	16.67	25	2.5	4	2	7.84
9.5	7	19.22	19	27.45	9.44	40.22	28.99	15.33	5.5		14.33	4.17	10.17	1.84	1.84	0.34	7	13.33	21.67
10	13.89	22.11	9.22	8.11	0.44	27.89	33.11	10.45	26		25	12.5	8.67	7.33	3.34	14.34	5.17	1.17	9.67
10.5	13.33	18.89	1.56	15.89	20	23.33	14.78	17.11	10		27	13.17	47.67	11.67	8.5	15.5	7	10.83	0.5
11	15.56	18.55	11.11	10.78	24.77	26.22	13.55	14.33	15.87		17.34	26.67	31	18.34	6.33	9.84	9.84	20.5	7.01
11.5	19.44	11.89	4.22	16.22	17.67	18.11	8.44	20.78	16.88		33.5	22.17	31.67	14.67	28.17	12.83	15.5	11.67	20.33
12	54	55.11	74.33	33.23	37.33	46	77.78	59.67	44.63		67.84	39.33	65	74.67	68.84	48	78.17	43.67	56
12.5	70.22	83.11	63.45	88.11	79.56	79.44	87.45	59.89	81.5		92.84	90.5	86.34	111.34	100.17	92.17	97.34	99.5	99
13	80.89	77.11	74.11	69.89	78.34	80.11	77.67	67.55	84.5		96.67	87	93.67	102.84	80.51	102.67	93.67	93.5	103.33
13.5	87	72.22	80.55	73.67	89.11	91.33	79.56	70.66	78.75		97.17	86.84	98.34	84.5	107.67	62.51	83.01	83.17	58.17
14	70.33	55.88	58	84.44	52.22	69	75.89	54.33	77.25		102.51	78.34	50.5	69.67	58.17	62	63.5	63.5	71.67
14.5	80.89	88	83.55	64.67	59.11	66.11	85.55	62.22	68.75		77.84	97.17	37.84	48.67	49.34	74.34	77.84	51	83.17
15	84.77	84	82.67	64.67	80.11	68.22	67.44	71.22	67.25		74.17	78.67	81.67	68.84	80.33	76.67	82.17	52.34	56.33
15.5	70.77	46	54.45	87.22	61.45	66.78	63.89	67.9	53.37		77.67	72.84	71.33	75	76	67.34	33.84	60.67	35.17
16	48	53.89	52.22	91.55	66.55	76.22	72.22	60.22	44.75		63.34	70.66	32.5	58.5	67.67	50.34	40	58.67	57.83
16.5	57.78	73.33	60.22	82	54	66	88	73	60.99		22.33	50.17	60.67	39	51.17	41.5	98.67	69.67	72.67
17	59.78	83	46.44	69.44	78.22	78.55	72.33	86.22	69.12		15.67	43.34	56	34.67	36.83	36.51	80.67	51.67	58.67
17.5	42.44	33.67	45.22	45.22	66.33	56.88	56.22	89.33	60.38		75.34	26	57.17	23.5	18.5	47.67	35.67	36	59.33
18	47.44	30.67	66.45	38.33	59.67	55.78	19.11	43.45	74.5		62	70.33	24	36.5	49.67	97.67	46	45.34	27.5
18.5	39.44	46.99	58.67	63	35.89	27.67	50.56	37.89	45.87		40.83	66.34	16.67	39	37.67	53.67	10.34	40.83	12.5
19	49.33	17.55	48.34	44.89	58.33	37.89	63.67	13.34	24.75		32.17	43.67	39.16	26.33	28.17	6.84	34.51	34.33	33.17
19.5	24.89	25.78	26.22	23.78	44.78	52.67	35.78	27.89	17.5		47.5	32.67	57.33	32.67	49.67	22.17	71.67	28.84	35.34
20	53.33	35.78	28.89	37.78	30.33	23.89	33.66	45.44	31.88		45.5	57	64.5	32.51	41	22.34	39.84	39.67	28.67
20.5	34	55.22	44.44	39.66	44.11	39.11	57.11	19.89	40.75		38.17	48	43.34	60.5	48.33	33.17	36.84	37.17	17.83
21	35.11	53.44	43.78	30.67	30.89	37	46.1	28.11	30.38		20.17	25.34	60.67	40	40.5	24.17	30.83	52.5	50
21.5	45.11	39.23	41.12	37	46.22	48	37.56	83.34	18.25		34.83	69.34	15.5	40.67	42.5	48	54	39.34	67
22	36.45	39.33	44.67	42.22	52.22	59.89	36.34	36	39.87		53	50.5	44.17	58.84	61.17	55.67	54.5	68.67	49.17
22.5	49.44	20.45	45.33	24	46	53.33	50.67	27.23	65.75		23.01	14.5	55.83	56.67	55.67	83.84	60.16	56.5	70.84
23	12.45	18.11	30.22	25.89	39.11	34.22	43.45	54.55	45.62		4.17	12.17	62.84	27.84	39.34	21.01	46.67	67.5	61.34
23.5	0.11	16.55	18.55	45.89	13.78	20	30.67	48.44	42.5		1	6.5	25.67	46.67	33.34	25.5	31.17	69.67	41.84
24	5.89	2.33	6	8.78	24.78	10.89	8.22	16.78	45.25		0.67	2	3.67	8	36.34	10.01	17.67	9.17	36.17

## Sheet: Fig 2d
Figure 2d
	Mean IR beam breaks / 30min					Mean IR beam breaks / 30min
ZT	TRESK KO					WT
1	14.697	2.4	65.997	0.6	21.003	36.501	5.202	63.099	2.601	7.701
1.5	13.698	2.001	47.103	0.801	45.198	54.399	16.2	71.502	3.597	0
2	9.399	23.199	3.9	4.197	24.003	36.597	31.8	41.802	2.997	4.2
2.5	7.401	6.702	11.7	0.501	6.999	26.901	20.301	37.104	13.8	19.902
3	3.6	0.201	11.499	3.897	1.398	33.399	11.4	19.398	28.299	13.902
3.5	7.701	4.701	8.199	0.201	6.801	26.4	3.303	6.396	33.099	9.102
4	0.699	0.501	0.297	9.6	0.798	4.902	1.101	1.899	21	4.902
4.5	1.998	4.398	2.598	11.799	1.602	5.499	11.298	5.499	3.201	3.198
5	0.6	3.699	11.397	4.101	0.198	8.196	13.599	7.002	0.099	2.502
5.5	1.5	2.001	7.899	6.999	1.197	7.002	3.3	1.899	1.599	2.601
6	7.401	3.897	0.198	6.3	0.498	5.7	5.799	0	17.601	0
6.5	5.199	4.101	1.701	14.499	3.402	4.701	4.101	0.399	16.197	0.6
7	6.501	13.5	1.998	4.002	12.6	0.099	2.802	0.402	6.9	4.701
7.5	5.4	3.3	1.8	0.501	1.899	0.399	4.902	6.102	4.2	0.501
8	3.399	3.099	5.502	2.199	3.3	1.2	6.099	0	6.498	4.398
8.5	12.897	6.099	8.1	7.002	6.801	0.9	11.898	16.302	0.9	7.998
9	22.803	3.198	5.499	12.798	15.798	9.201	12.9	9.9	14.601	16.2
9.5	7.101	9.3	8.103	2.199	3.198	10.101	8.997	12.699	15.603	11.4
10	3.702	8.103	8.7	8.097	5.799	18.798	13.299	25.299	7.203	11.001
10.5	1.998	12.099	16.299	13.101	14.499	6.801	9.498	7.998	7.2	2.598
11	0.297	3.402	2.499	0.3	10.101	0.099	7.998	2.595	2.904	2.4
11.5	0.597	0.696	1.197	0.9	0.897	1.5	2.1	3.003	2.202	2.7
12	29.7	21.798	19.899	29.799	26.199	25.302	27.6	31.8	22.8	29.601
12.5	40.998	21.501	10.704	19.701	23.301	16.401	17.301	14.202	6.396	16.998
13	54.795	26.196	33.498	38.202	41.094	22.995	19.905	26.301	19.902	10.098
13.5	59.898	49.203	50.4	25.902	22.395	28.401	20.502	16.2	34.197	15.6
14	43.599	27.999	63.402	50.4	34.2	17.202	24.801	18.702	22.899	25.098
14.5	42.798	15.498	39.696	40.8	41.301	47.904	39.798	43.002	21.297	18
15	32.1	50.898	48.996	44.499	45.804	15.996	34.803	51.996	33	16.698
15.5	57.399	54.801	50.298	44.403	45.798	51.6	30.096	34.2	39.3	42.597
16	66.999	36	79.203	45.798	45.804	50.298	33.498	48.6	47.301	25.602
16.5	51.3	59.697	75.498	35.301	61.296	68.304	27.498	56.796	39.999	23.301
17	47.598	41.898	65.196	39.099	43.698	84.6	28.2	59.901	68.598	54.903
17.5	74.298	34.905	85.995	34.101	51.399	69.699	46.5	66.9	61.2	46.305
18	58.398	31.602	81.999	24	57.6	65.997	20.301	50.1	38.001	32.898
18.5	59.601	51.702	67.299	18.201	55.098	65.202	13.8	51.303	35.1	36.6
19	45.801	23.304	55.491	19.2	30.3	41.298	26.898	45.099	33.999	30.399
19.5	31.998	27.102	19.698	8.7	63.396	60	12.6	41.7	33.198	23.598
20	12.903	26.403	16.698	16.101	42.3	33.996	17.604	16.902	26.1	12.999
20.5	27.699	13.299	3.699	6.702	25.602	22.104	14.901	23.805	18.3	10.797
21	38.4	4.797	8.199	4.401	19.596	25.398	11.502	17.496	16.503	29.403
21.5	30.795	7.902	18.603	2.4	27.504	32.997	8.697	15.501	14.196	16.005
22	15.099	14.4	24.702	3.699	28.902	28.404	4.395	20.196	8.703	17.4
22.5	33.9	14.199	17.001	1.497	44.796	25.2	4.599	20.799	9.198	13.803

## Sheet: Fig 2e
Figure 2e
	IR beam breaks															IR beam breaks
	TRESK -/-															WT
LD 2000 lux	1946	1503	2460	2022	1899	1531	2333	2432	2133	1975	1588.4	1698.8	1620.4	2036.5	1550.1	1180	1098	1233	1481	1157	1569.2	882.4
LD 400 lux	1578.22	1901.44	1874.78	1805.89	1172	1465	1718.33	1370.11	1621.25							1106.56	1595	1537.67	1668.33	1784.44	1645.89
DD 1w	1385.3	1534.3	1606.1	1322.1	891.4	1380.8	1315.5	1341.1								901.5	1299	1035.9	968.9	657.7	1371	730.3
DD 4w	1140	938	1371	1106	960	765	808	1200	1172	1178						1150	1048	938	1068	780

## Sheet: Fig 3a
Figure 3a
	Phase shift (minutes)
	TRESK -/-										WT
2000 lux	-53	-113	-187	-167	-93	-93	-133	-160	-133	-93	-147	-107	-240	-200
700 lux	-67	-93	-53	-107	-140	-87	-147	-87	-120		-120	-133	-120	-167
400 lux	-78	-114	-117	-156	-132	-96	-162				-90	-132	-102	-78	-72	-54
70 lux	-138	-113	-106	-88	-88	-138	-75	-100	-88	-106	-88	-88	-88	-88	-75
10 lux	-80	-73	-60	-67	-40	-53	-60	-67	-33		-67	-100	-60	-100
0 lux	-33	-20	-13	-7	-20	-13	-27	-7	-20		-40	-27	-47	-27

## Sheet: Supp 1d
Supplementary Figure 1d
TRESK mRNA puncta/cell
Ventral SCN	Dorsal SCN	TG
8	8	25
6	5	34
8	6	22
6	3	33
7	0	35
7	8	26
7	6	39
6	11	19
4	7	29
4	4	27
5	4	27
5	12	29
11	7	30
8	14	29
10	8	37
5	8	33
6	7	38
7	3	29
9	2	38
4	7	24
7	7
1	6
2	7
2	14
3	6
6	4
0	7
0	6
4	5
9	4

## Sheet: Supp 3
Supplementary Figure 3
	Normalised expression
TASK-3
	WT				TRESK -/-
ZT6	0	0.267958	0.13784	0.342793	0.46169	0.430164	0.291972	0.390915
ZT14	0.469906	0.84831	0.753005	1	0.531667	0.788122	0.755657	0.663615
Nalcn
	WT				TRESK KO
ZT6	0	0.005597	0.003462	0.013901	0.019529	0.005821	0.005863	0.016741
ZT14	0.461593	0.888823	1	0.809408	0.019598	0.09723	0.112104	0.096893

## Sheet: Supp 5a_Mean daily IR
Supplementary Figure 5a
Daily IR beam breaks
TRESK -/-	WT
1578.22	1106.56
1901.44	1595
1874.78	1537.67
1805.89	1668.33
1172	1784.44
1465	1645.89
1718.33
1370.11
1621.25

[truncated: 14 more sheets: Supp 5b_Mean alpha IR , Supp 5c_Mean rho IR , Supp 5d_%rho a day, Supp 5e_%alpha a day, Supp 5f_phase angle , Supp 5g_Mean daily IR DD, Supp 5h_Amplitude DD, Supp 5i_tau (hours), Supp 6a, Supp 7, Supp 8b_Dark period IR, Supp 8c_Alpha duration (hours), Supp 8d_phase angle, Supp 8e_IR (masking)]
